# Supplementary material for: The causal role of intestinal microbiome in development of pre-eclampsia
Source: Funct Integr Genomics. 2023 Apr 17;23(2):127. doi: 10.1007/s10142-023-01054-8 (PMC10110674; doi:10.1007/s10142-023-01054-8)
Supplement: Supplementary file 4 — Supplementary file4 (XLSX 12 KB) [file 10142_2023_1054_MOESM4_ESM.xlsx]

## Sheet: Sheet1
Gut	SNP	CHR	POS	A1	A2	BETA.x	SE.x	Z.x	P.x	N.x	BETA.y	SE.y	Z.y	P.y	N.y
genus.Akkermansia.id.4037	rs11184341	1	105422565	G	C	0.0655855	0.0142236	4.60811	4.06353e-06	11863	-0.0003	0.0334	-0.00898204	0.9918	267242
genus.Olsenella.id.822	rs7540303	1	179629191	C	T	0.108044	0.023638	4.55175	5.32027e-06	3739	0.035	0.0306	1.14379	0.2531	267242
order.Enterobacteriales.id.3468	rs80319214	2	4015933	C	G	0.0990404	0.0215877	4.49512	6.95307e-06	12641	0.1031	0.0549	1.87796	0.06061	267242
order.Enterobacteriales.id.3468	rs2374342	2	42133542	C	A	0.0582927	0.0126195	4.58609	4.51618e-06	13577	-0.0987	0.0307	-3.21498	0.001331	267242
genus.Streptococcus.id.1853	rs11720390	3	94103591	G	A	0.107024	0.0228121	4.63353	3.59482e-06	15220	-0.1047	0.0589	-1.77759	0.07575	267242
genus.Streptococcus.id.1853	rs395407	5	169689604	G	C	-0.0792781	0.0173697	-4.5932	4.36503e-06	15864	-0.0004	0.0414	-0.00966184	0.993	267242
genus.Olsenella.id.822	rs9460691	6	10422207	C	A	0.119966	0.0268645	4.48523	7.28354e-06	3739	0.0447	0.0372	1.20161	0.2297	267242
genus.Olsenella.id.822	rs72691585	9	21884425	C	A	-0.249079	0.0520814	-4.67407	2.95294e-06	3078	-0.0681	0.0502	-1.35657	0.1746	267242
genus.Streptococcus.id.1853	rs10448310	9	93556174	A	G	-0.0517935	0.0111324	-4.65076	3.30706e-06	16384	0.0233	0.0306	0.761438	0.4471	267242
genus.Streptococcus.id.1853	rs1918540	11	131649446	G	A	0.059639	0.0128148	4.71302	2.44067e-06	16373	0.0491	0.0369	1.33062	0.1825	267242
genus.Streptococcus.id.1853	rs2370083	14	97526750	G	T	-0.0816836	0.0185851	-4.42259	9.75245e-06	16277	0.0394	0.054	0.72963	0.466	267242
genus.Streptococcus.id.1853	rs72739637	15	41663393	A	G	0.0959942	0.0193213	4.88523	1.03307e-06	14920	-0.031	0.0709	-0.437236	0.6618	267242
order.Enterobacteriales.id.3468	rs4792380	17	13521040	A	T	0.115598	0.0257683	4.42848	9.48974e-06	12763	-0.1211	0.0771	-1.57069	0.1164	267242
genus.Streptococcus.id.1853	rs9903102	17	80576624	C	A	-0.0709483	0.0155275	-4.60223	4.17998e-06	16384	0.1096	0.0636	1.72327	0.08503	267242
genus.Akkermansia.id.4037	rs117107102	18	49473635	A	G	0.204406	0.0431629	4.67004	3.01139e-06	4974	0.1329	0.0715	1.85874	0.06317	267242
order.Enterobacteriales.id.3468	rs504442	18	55145547	T	G	0.084159	0.0189479	4.55773	5.17092e-06	13578	-0.0353	0.0478	-0.738494	0.461	267242
