# Supplementary material for: The causal role of intestinal microbiome in development of pre-eclampsia
Source: Funct Integr Genomics. 2023 Apr 17;23(2):127. doi: 10.1007/s10142-023-01054-8 (PMC10110674; doi:10.1007/s10142-023-01054-8)
Supplement: Supplementary file 5 — Supplementary file5 (XLSX 119 KB) [file 10142_2023_1054_MOESM5_ESM.xlsx]

## Sheet: Sheet1
ID	Gut	Gut_name	Group	PVE	F_min	n_snp	IVW	SE	OR	Down	Up	Pval	FDR	weighted_Mode	SE	OR	Down	Up	Pval	weighted_Median	SE	OR	Down	Up	Pval	Egger_slope	SE	OR	Down	Up	Pval	Egger_intercept	SE	OR	Down	Up	Pval	Heter.est	Heter.Pval
163	genus.Streptococcus.id.1853	Streptococcus	genus	0.0895104	19.3067	15	-0.526228	0.154125	0.590829	0.436788	0.799196	0.000639463	0.0845645	-0.377106	0.258936	0.685843	0.412875	1.13928	0.145291	-0.446225	0.203538	0.64004	0.429492	0.953803	0.0283548	-0.470245	0.579278	0.624849	0.200767	1.94472	0.416919	-0.00449762	0.044861	-0.00449762	-0.0924236	0.0834284	0.92014	5.83589	0.97046
131	genus.Olsenella.id.822	Olsenella	genus	0.0564871	19.6295	10	0.283065	0.085634	1.32719	1.12213	1.56973	0.000947997	0.0845645	0.339507	0.17214	1.40426	1.00212	1.96776	0.0485777	0.321622	0.114703	1.37936	1.10165	1.72709	0.00504798	0.33719	0.313238	1.40101	0.758248	2.58862	0.281719	-0.00720183	0.0400913	-0.00720183	-0.0857794	0.0713757	0.857439	3.28518	0.951908
29	family.Enterobacteriaceae.id.3469	Enterobacteriaceae	family	0.0493798	19.4603	9	-0.531981	0.18259	0.58744	0.410717	0.840203	0.00357366	0.133948	-0.38857	0.28409	0.678026	0.388533	1.18322	0.171384	-0.483497	0.245494	0.616623	0.381114	0.997664	0.0488969	-0.5887	0.88672	0.555048	0.0790044	3.89951	0.506749	0.00455016	0.0696098	0.00455016	-0.148495	0.157595	0.947882	6.05587	0.640973
191	order.Enterobacteriales.id.3468	Enterobacteriales	order	0.0493798	19.4603	9	-0.531981	0.18259	0.58744	0.410717	0.840203	0.00357366	0.133948	-0.38857	0.28409	0.678026	0.388533	1.18322	0.171384	-0.483497	0.245494	0.616623	0.381114	0.997664	0.0488969	-0.5887	0.88672	0.555048	0.0790044	3.89951	0.506749	0.00455016	0.0696098	0.00455016	-0.148495	0.157595	0.947882	6.05587	0.640973
16	class.Verrucomicrobiae.id.4029	Verrucomicrobiae	class	0.0636053	19.28	11	0.382418	0.142171	1.46582	1.10934	1.93686	0.00714863	0.149734	0.602802	0.314608	1.82723	0.986277	3.38523	0.0553597	0.472952	0.186835	1.60472	1.11267	2.31438	0.0113612	1.02272	0.486933	2.78074	1.07073	7.22168	0.0357006	-0.0531767	0.0386777	-0.0531767	-0.128984	0.0226301	0.169172	5.01474	0.890191
201	order.Verrucomicrobiales.id.4030	Verrucomicrobiales	order	0.0636053	19.28	11	0.382418	0.142171	1.46582	1.10934	1.93686	0.00714863	0.149734	0.602802	0.314608	1.82723	0.986277	3.38523	0.0553597	0.472952	0.186835	1.60472	1.11267	2.31438	0.0113612	1.02272	0.486933	2.78074	1.07073	7.22168	0.0357006	-0.0531767	0.0386777	-0.0531767	-0.128984	0.0226301	0.169172	5.01474	0.890191
69	genus.Akkermansia.id.4037	Akkermansia	genus	0.0636602	19.3705	11	0.382231	0.142116	1.46555	1.10925	1.93629	0.00715452	0.149749	0.600575	0.311227	1.82317	0.990626	3.35539	0.0536439	0.472249	0.186752	1.6036	1.11207	2.31238	0.0114472	1.02144	0.486624	2.77718	1.07001	7.20806	0.0358146	-0.0531078	0.0386681	-0.0531078	-0.128896	0.0226803	0.16962	5.01622	0.890092
47	family.Verrucomicrobiaceae.id.4036	unknownfamily	family	0.0635877	19.2855	11	0.382326	0.14219	1.46569	1.1092	1.93675	0.00716992	0.149786	0.603091	0.315339	1.82776	0.985149	3.39106	0.0558101	0.472475	0.186881	1.60396	1.11204	2.31348	0.0114642	1.02124	0.48701	2.77665	1.069	7.21214	0.0359966	-0.0530552	0.0386789	-0.0530552	-0.128864	0.022754	0.170162	5.02008	0.889833
18	family.Actinomycetaceae.id.421	Actinomycetaceae	family	0.0221143	20.2859	4	0.60406	0.229742	1.82953	1.16623	2.8701	0.00855605	0.152692	0.633106	0.44794	1.88345	0.782829	4.5315	0.157546	0.628391	0.291995	1.87459	1.05769	3.32241	0.0313928	2.05783	1.23066	7.82893	0.701714	87.3464	0.0944992	-0.128378	0.106766	-0.128378	-0.337635	0.0808795	0.229199	1.83987	0.606297
183	order.Actinomycetales.id.420	Actinomycetales	order	0.0220559	20.122	4	0.604569	0.229946	1.83046	1.16635	2.87271	0.00855922	0.152698	0.628523	0.451321	1.87484	0.774103	4.54077	0.163732	0.62942	0.292354	1.87652	1.05804	3.32817	0.0313237	2.07055	1.2358	7.92917	0.703577	89.3601	0.0938421	-0.129326	0.107116	-0.129326	-0.339271	0.0806181	0.2273	1.84053	0.606154
24	family.Clostridiaceae1.id.1869	Clostridiaceae1	family	0.0537565	19.0324	10	-0.424476	0.164742	0.654112	0.473613	0.903401	0.0099773	0.15995	-0.357627	0.319178	0.699334	0.37411	1.30728	0.262517	-0.411313	0.211029	0.662779	0.438269	1.0023	0.0512852	-0.749078	0.487572	0.472802	0.181827	1.22942	0.124454	0.0260707	0.0368567	0.0260707	-0.0461671	0.0983085	0.479347	1.03609	0.99935
79	genus.Bilophila.id.3170	Bilophila	genus	0.0891975	19.273	16	-0.326033	0.132162	0.721782	0.55707	0.935195	0.013628	0.173256	-0.390316	0.256641	0.676843	0.409293	1.11929	0.128294	-0.307173	0.175732	0.735523	0.521211	1.03796	0.0804697	0.0169714	0.519274	1.01712	0.36759	2.81435	0.973927	-0.0260926	0.0382008	-0.0260926	-0.100965	0.0487796	0.494583	6.42596	0.971671
141	genus.Prevotella9.id.11183	Prevotella9	genus	0.10489	19.341	19	0.239948	0.0979227	1.27118	1.04919	1.54014	0.0142705	0.175049	0.233101	0.20632	1.26251	0.842586	1.89171	0.258561	0.239498	0.134714	1.27061	0.975761	1.65456	0.0754337	0.252703	0.261737	1.2875	0.770826	2.1505	0.334304	-0.00131666	0.0250567	-0.00131666	-0.0504268	0.0477935	0.958093	10.8931	0.898838
106	genus.Flavonifractor.id.2059	Flavonifractor	genus	0.0455249	19.5501	8	0.388501	0.16014	1.47477	1.07749	2.01853	0.0152658	0.177588	0.553482	0.306177	1.7393	0.954456	3.16951	0.07065	0.463172	0.201981	1.58911	1.06961	2.36091	0.0218396	0.267515	0.596393	1.30671	0.406003	4.20563	0.653753	0.0103496	0.0491439	0.0103496	-0.0859706	0.10667	0.833201	2.00352	0.959645
182	genus.unknowngenus.id.959	Victivallis	genus	0.0766218	19.6863	13	0.204233	0.0846567	1.22658	1.03905	1.44796	0.0158439	0.178946	0.252525	0.20108	1.28727	0.867981	1.90911	0.209173	0.206104	0.116417	1.22888	0.978173	1.54385	0.0766608	0.510083	0.512878	1.66543	0.555374	4.99422	0.328597	-0.0347238	0.0574295	-0.0347238	-0.157694	0.0882467	0.546933	10.7765	0.54816
156	genus.RuminococcaceaeUCG013.id.11370	RuminococcaceaeUCG013	genus	0.0735273	19.5017	13	-0.395259	0.164698	0.673506	0.487697	0.930106	0.0163996	0.18018	-0.679346	0.421324	0.506948	0.221989	1.1577	0.106874	-0.590468	0.231389	0.554068	0.35205	0.87201	0.0107155	-0.59362	0.698236	0.552324	0.118787	2.56815	0.413353	0.0131629	0.0448067	0.0131629	-0.0854559	0.111782	0.774402	12.9172	0.37509
56	genus..Eubacteriumfissicatenagroup.id.14373	Eubacteriumfissicatenagroup	genus	0.0504029	18.9121	9	0.229602	0.0965091	1.2581	1.04128	1.52007	0.0173565	0.182153	0.254193	0.226668	1.28942	0.826903	2.01064	0.262102	0.234318	0.139969	1.26405	0.960774	1.66305	0.0941169	0.666431	0.564288	1.94727	0.512785	7.39467	0.276165	-0.0576261	0.0730853	-0.0576261	-0.230445	0.115193	0.456285	9.40038	0.309653
82	genus.Butyricimonas.id.945	Butyricimonas	genus	0.0853706	18.9848	15	0.286147	0.123735	1.33129	1.0446	1.69666	0.0207456	0.196139	0.396496	0.342703	1.48661	0.759428	2.91008	0.247286	0.300359	0.166647	1.35034	0.974079	1.87195	0.0714872	0.851022	0.442815	2.34204	0.983263	5.57851	0.054625	-0.0502179	0.0377985	-0.0502179	-0.124302	0.0238659	0.183991	9.28289	0.812513
45	family.Streptococcaceae.id.1850	Streptococcaceae	family	0.0879474	19.5045	15	-0.360863	0.156331	0.697075	0.51311	0.946997	0.0209811	0.197007	-0.299684	0.276942	0.741052	0.430641	1.27521	0.279199	-0.302538	0.206693	0.73894	0.492802	1.10802	0.143273	-0.193418	0.645609	0.824137	0.232518	2.92107	0.764489	-0.0140669	0.0526231	-0.0140669	-0.117206	0.0890724	0.789227	7.16711	0.928078
66	genus..Ruminococcustorquesgroup.id.14377	Ruminococcustorquesgroup	genus	0.0659976	18.9069	12	-0.391092	0.180903	0.676318	0.474423	0.96413	0.0306268	0.256242	-0.690565	0.314392	0.501293	0.270695	0.928331	0.0280558	-0.432335	0.248326	0.648992	0.3989	1.05588	0.0816843	-0.485201	0.613993	0.615574	0.156725	2.41781	0.447723	0.00628839	0.0389532	0.00628839	-0.0805047	0.0930815	0.874966	11.3824	0.411806
153	genus.RuminococcaceaeUCG009.id.11366	RuminococcaceaeUCG009	genus	0.057722	19.0242	10	0.247291	0.121636	1.28055	1.00893	1.6253	0.0420475	0.311588	0.317495	0.245957	1.37368	0.848256	2.22457	0.196754	0.290947	0.154845	1.33769	0.987535	1.81201	0.0602503	0.484074	0.59014	1.62267	0.510391	5.15892	0.412062	-0.0242251	0.0590803	-0.0242251	-0.14002	0.0915702	0.681779	3.32646	0.949935
97	genus.Eggerthella.id.819	Eggerthella	genus	0.055702	19.527	10	-0.212583	0.10466	0.808493	0.658552	0.992574	0.042237	0.312402	-0.0878696	0.219537	0.91588	0.595619	1.40834	0.688973	-0.230039	0.13931	0.794502	0.604665	1.04394	0.0986817	-0.270024	0.478379	0.763361	0.298905	1.94952	0.572444	0.00649184	0.0527556	0.00649184	-0.0969071	0.109891	0.902063	5.48352	0.790288
187	order.Burkholderiales.id.2874	Burkholderiales	order	0.0762656	18.4884	13	-0.323697	0.16035	0.723469	0.52836	0.990627	0.0435189	0.317815	-0.189363	0.310124	0.827486	0.450591	1.51963	0.541461	-0.239842	0.224775	0.786752	0.506418	1.22227	0.285956	-0.455975	0.538394	0.63383	0.193791	2.07305	0.415088	0.00988334	0.0380393	0.00988334	-0.0738406	0.0936073	0.799802	13.2015	0.354564
161	genus.Senegalimassilia.id.11160	Senegalimassilia	genus	0.0389578	19.5571	7	-0.285444	0.146169	0.75168	0.564435	1.00104	0.0508387	0.346277	-0.46657	0.242758	0.62715	0.389705	1.00927	0.0546114	-0.349727	0.189871	0.70488	0.485844	1.02267	0.0654864	0.295226	0.609558	1.34343	0.406779	4.43682	0.628152	-0.0527882	0.0537974	-0.0527882	-0.158229	0.0526529	0.326475	2.43991	0.875131
57	genus..Eubacteriumhalliigroup.id.11338	Eubacteriumhalliigroup	genus	0.07133	18.4854	13	0.291378	0.15584	1.33827	0.986036	1.81633	0.0615216	0.381552	0.177168	0.280382	1.19383	0.689099	2.06826	0.527465	0.215123	0.212295	1.24001	0.817939	1.87989	0.310906	0.152982	0.357218	1.1653	0.578595	2.34695	0.668463	0.0115455	0.026815	0.0115455	-0.041011	0.064102	0.666788	8.26575	0.764033
41	family.Prevotellaceae.id.960	Prevotellaceae	family	0.0992885	19.6048	17	0.243583	0.130401	1.27581	0.988074	1.64734	0.0617685	0.38229	0.273088	0.212719	1.31402	0.866032	1.99373	0.199212	0.258796	0.170313	1.29537	0.927734	1.80869	0.128628	0.252675	0.408433	1.28746	0.578197	2.86678	0.536151	-0.000704305	0.0299835	-0.000704305	-0.0594708	0.0580622	0.98126	8.95912	0.915087
160	genus.Sellimonas.id.14369	Sellimonas	genus	0.0634993	20.3968	11	-0.150462	0.0834258	0.860311	0.730539	1.01314	0.0713039	0.408736	-0.0868694	0.142091	0.916797	0.693946	1.21121	0.540957	-0.101407	0.107776	0.903565	0.73151	1.11609	0.346754	-0.36387	0.407764	0.694982	0.312525	1.54548	0.372203	0.0313206	0.0585791	0.0313206	-0.0834923	0.146134	0.592876	3.73191	0.958632
95	genus.Dialister.id.2183	Dialister	genus	0.0599445	19.5308	11	-0.268112	0.149827	0.764822	0.5702	1.02587	0.0735386	0.414379	-0.235392	0.377818	0.790261	0.376852	1.65718	0.533265	-0.265423	0.205656	0.766881	0.512476	1.14758	0.196836	0.602455	0.682192	1.8266	0.46783	7.13177	0.377173	-0.064069	0.0489798	-0.064069	-0.161865	0.033727	0.190849	8.72246	0.55863
140	genus.Prevotella7.id.11182	Prevotella7	genus	0.0606739	17.2637	11	-0.143752	0.0827915	0.866102	0.736372	1.01869	0.0825082	0.435217	-0.266419	0.227406	0.766118	0.4906	1.19637	0.241376	-0.1925	0.11771	0.824894	0.654943	1.03895	0.101971	-0.179929	0.638597	0.835329	0.197003	3.54195	0.784501	0.00524878	0.0914892	0.00524878	-0.201714	0.212212	0.955504	13.3563	0.204428
55	genus..Eubacteriumeligensgroup.id.14372	Eubacteriumeligensgroup	genus	0.0490515	17.1648	9	0.280938	0.165066	1.32437	0.958309	1.83026	0.0887599	0.448235	0.268891	0.302241	1.30851	0.723619	2.36617	0.37365	0.35561	0.21961	1.42705	0.927913	2.19468	0.105387	0.624695	0.502958	1.86768	0.568787	6.13273	0.254087	-0.0379541	0.0524557	-0.0379541	-0.161954	0.0860461	0.492681	7.51925	0.48178
122	genus.LachnospiraceaeUCG001.id.11321	LachnospiraceaeUCG001	genus	0.0720313	19.2774	13	-0.205748	0.127753	0.814038	0.633725	1.04565	0.107286	0.481024	-0.395508	0.254771	0.673338	0.408669	1.10942	0.120566	-0.29101	0.171129	0.747509	0.534504	1.0454	0.0890322	-0.834765	0.552879	0.433976	0.146843	1.28256	0.131081	0.0535915	0.0458298	0.0535915	-0.0362333	0.143416	0.242259	6.60496	0.882578
91	genus.Coprococcus2.id.11302	Coprococcus2	genus	0.0612224	17.787	11	0.230231	0.144102	1.25889	0.949136	1.66974	0.11011	0.485387	0.370807	0.300525	1.4489	0.803955	2.61124	0.217255	0.243851	0.184263	1.27615	0.889321	1.83125	0.185706	-0.0872061	0.756878	0.916488	0.207908	4.04001	0.908272	0.0258999	0.0606246	0.0258999	-0.0929222	0.144722	0.669221	2.92754	0.983078
134	genus.Oxalobacter.id.2978	Oxalobacter	genus	0.063294	20.4084	10	0.145791	0.092023	1.15695	0.96602	1.38563	0.113128	0.48989	0.0784172	0.168936	1.08157	0.776708	1.5061	0.642516	0.111576	0.124271	1.11804	0.876349	1.42638	0.36927	-0.517619	0.37194	0.595938	0.287478	1.23537	0.164022	0.0974941	0.0529606	0.0974941	-0.00630686	0.201295	0.0656394	8.30238	0.503985
179	genus.unknowngenus.id.2071	unknowngenus	genus	0.0963125	18.9132	17	0.196342	0.125894	1.21694	0.950844	1.55751	0.118858	0.498017	0.311601	0.291719	1.36561	0.77093	2.41902	0.285451	0.260884	0.165912	1.29808	0.937726	1.7969	0.115852	-0.417279	0.625995	0.658837	0.193166	2.24712	0.505038	0.0531318	0.0530958	0.0531318	-0.0509341	0.157198	0.316983	7.80927	0.954343
199	order.Rhodospirillales.id.2667	Rhodospirillales	order	0.0733147	19.5871	13	0.172631	0.112119	1.18843	0.953976	1.4805	0.123628	0.504391	0.0842856	0.25978	1.08794	0.653853	1.81021	0.745597	0.113612	0.148043	1.12032	0.838159	1.49746	0.442828	-0.0331892	0.453971	0.967356	0.397342	2.35509	0.94172	0.0204263	0.043658	0.0204263	-0.0651418	0.105995	0.639876	6.33231	0.898413
203	phylum.Actinobacteria.id.400	Actinobacteria	phylum	0.110275	19.1612	18	-0.214947	0.141947	0.806584	0.610694	1.06531	0.129955	0.512346	-0.387677	0.388979	0.678632	0.316617	1.45457	0.318934	-0.305624	0.205355	0.736663	0.492572	1.10171	0.13668	0.980307	0.629696	2.66527	0.762484	9.3165	0.119519	-0.0742323	0.0381012	-0.0742323	-0.149956	0.00149146	0.0541498	17.8587	0.397807
5	class.Betaproteobacteria.id.2867	Betaproteobacteria	class	0.0873641	18.5908	15	-0.23021	0.152892	0.794367	0.588681	1.07192	0.132143	0.514974	-0.119728	0.41732	0.887161	0.391543	2.01014	0.77419	-0.224185	0.22236	0.799168	0.516851	1.23569	0.313355	-0.577124	0.553599	0.561511	0.169805	1.8568	0.316182	0.0252877	0.0383495	0.0252877	-0.0575613	0.108137	0.521149	17.0609	0.252945
84	genus.CandidatusSoleaferrea.id.11350	CandidatusSoleaferrea	genus	0.076777	18.9605	14	-0.150122	0.100238	0.860603	0.707098	1.04743	0.134224	0.517418	0.0642086	0.227686	1.06631	0.682462	1.66607	0.77794	-0.052937	0.148886	0.94844	0.708399	1.26982	0.722174	-0.510032	0.504804	0.600476	0.199906	1.8037	0.332263	0.0371604	0.0504771	0.0371604	-0.0728198	0.147141	0.475765	19.743	0.101806
20	family.Bacteroidaceae.id.917	Bacteroidaceae	family	0.0539529	20.0293	9	0.308302	0.206156	1.36111	0.908685	2.0388	0.13479	0.518073	0.294824	0.306221	1.34289	0.736859	2.44735	0.335658	0.2974	0.258871	1.34635	0.810602	2.2362	0.250624	0.136814	1.23964	1.14661	0.100979	13.0198	0.91212	0.0115333	0.0822104	0.0115333	-0.149596	0.172663	0.888431	3.11826	0.926718
76	genus.Bacteroides.id.918	Bacteroides	genus	0.0539529	20.0293	9	0.308302	0.206156	1.36111	0.908685	2.0388	0.13479	0.518073	0.294824	0.306221	1.34289	0.736859	2.44735	0.335658	0.2974	0.258871	1.34635	0.810602	2.2362	0.250624	0.136814	1.23964	1.14661	0.100979	13.0198	0.91212	0.0115333	0.0822104	0.0115333	-0.149596	0.172663	0.888431	3.11826	0.926718
34	family.Lactobacillaceae.id.1836	Lactobacillaceae	family	0.0639172	19.7635	11	0.167852	0.112337	1.18276	0.949021	1.47407	0.135128	0.518463	0.199141	0.17511	1.22035	0.865828	1.72005	0.255441	0.20443	0.143945	1.22683	0.925245	1.62671	0.15555	0.129461	0.28809	1.13821	0.647145	2.00192	0.65316	0.00482222	0.0333216	0.00482222	-0.0604868	0.0701313	0.884934	2.45848	0.991467
111	genus.Holdemania.id.2157	Holdemania	genus	0.0936432	19.5349	16	-0.161713	0.108325	0.850685	0.687959	1.0519	0.135475	0.518861	-0.385718	0.257677	0.679963	0.410346	1.12673	0.134418	-0.281073	0.150452	0.754973	0.562168	1.0139	0.0617362	-0.437903	0.378952	0.645388	0.29921	1.39209	0.24786	0.0292244	0.0384249	0.0292244	-0.0487208	0.10717	0.44692	13.1016	0.59445
178	genus.unknowngenus.id.2041	unknowngenus	genus	0.050582	19.9546	9	-0.202768	0.136135	0.816468	0.62526	1.06615	0.136366	0.519878	-0.205263	0.203931	0.814433	0.546096	1.21462	0.314161	-0.227215	0.16882	0.79675	0.572298	1.10923	0.178336	-0.0457896	0.456833	0.955243	0.390173	2.33868	0.92016	-0.0148161	0.0411585	-0.0148161	-0.0954853	0.065853	0.718864	1.4294	0.993819
120	genus.LachnospiraceaeND3007group.id.11317	LachnospiraceaeND3007group	genus	0.0219486	19.1126	4	0.460195	0.311033	1.58438	0.861209	2.91482	0.138988	0.522817	-0.0606477	0.41403	0.941155	0.418059	2.11877	0.883541	0.150022	0.403137	1.16186	0.527233	2.56038	0.709791	11.763	5.04921	128416	6.46738	2.54983e+09	0.0248689	-0.671976	0.299615	-0.671976	-1.25921	-0.0847411	0.0267548	5.3105	0.150422
90	genus.Coprococcus1.id.11301	Coprococcus1	genus	0.0645064	19.5259	11	-0.250654	0.170223	0.778292	0.557505	1.08652	0.140885	0.524896	-0.421066	0.347234	0.656347	0.332328	1.29628	0.225272	-0.329179	0.219655	0.719514	0.467809	1.10665	0.133972	-0.246126	0.59353	0.781824	0.244284	2.5022	0.678375	-0.000304637	0.0382562	-0.000304637	-0.0752854	0.0746761	0.993646	4.32707	0.931389
180	genus.unknowngenus.id.2755	unknowngenus	genus	0.0784115	19.3171	14	0.156255	0.106144	1.16912	0.949534	1.4395	0.140995	0.525015	0.0577314	0.185962	1.05943	0.735837	1.52533	0.756221	0.105574	0.142058	1.11135	0.841259	1.46815	0.457376	0.165289	0.399836	1.17973	0.538819	2.58301	0.67932	-0.000897105	0.0382807	-0.000897105	-0.0759259	0.0741317	0.981303	7.83708	0.85405
159	genus.Ruminococcus2.id.11374	Ruminococcus2	genus	0.0839673	19.1198	15	0.191027	0.13036	1.21049	0.93756	1.56288	0.142818	0.526973	0.464762	0.251601	1.59164	0.972032	2.60619	0.0647152	0.313883	0.180208	1.36873	0.961445	1.94855	0.0815468	0.520876	0.328294	1.6835	0.884645	3.20375	0.1126	-0.0278923	0.0254784	-0.0278923	-0.0778291	0.0220445	0.273629	11.0554	0.681681
80	genus.Blautia.id.1992	Blautia	genus	0.0682588	18.5822	12	0.25398	0.175331	1.28915	0.914239	1.81779	0.147457	0.531798	0.102028	0.345326	1.10741	0.562819	2.17897	0.767646	0.234453	0.241903	1.26422	0.786889	2.03109	0.332444	0.0583144	0.435603	1.06005	0.411317	2.73196	0.89356	0.0158582	0.0323184	0.0158582	-0.05438	0.0860963	0.625814	9.75478	0.552571
87	genus.Clostridiumsensustricto1.id.1873	Clostridiumsensustricto1	genus	0.032963	19.6131	6	-0.297612	0.211755	0.742589	0.490346	1.12459	0.159886	0.543714	-0.24674	0.337561	0.781344	0.40319	1.51417	0.46481	-0.252303	0.257904	0.777009	0.468704	1.28811	0.327934	-0.222617	0.544287	0.800422	0.275436	2.32604	0.682535	-0.00667726	0.0446428	-0.00667726	-0.0941756	0.0808211	0.881103	0.425784	0.99459
158	genus.Ruminococcus1.id.11373	Ruminococcus1	genus	0.0741176	19.0174	13	-0.204136	0.145314	0.815351	0.613272	1.08402	0.160084	0.543892	-0.252563	0.248896	0.776808	0.476928	1.26524	0.310233	-0.23056	0.190469	0.794089	0.546691	1.15344	0.226094	-0.137639	0.421842	0.871413	0.381199	1.99204	0.744212	-0.00568657	0.0338664	-0.00568657	-0.0720634	0.0606903	0.866652	4.56127	0.971054
211	phylum.Verrucomicrobia.id.3982	Verrucomicrobia	phylum	0.0648472	19.4202	11	0.205	0.146386	1.22752	0.921354	1.63544	0.161391	0.545065	0.498766	0.331019	1.64669	0.860691	3.15047	0.131873	0.328871	0.207798	1.3894	0.92459	2.08788	0.113501	0.779774	0.514083	2.18098	0.681702	6.97765	0.16362	-0.0506553	0.0426032	-0.0506553	-0.14703	0.0457198	0.264862	14.8695	0.136893
93	genus.DefluviitaleaceaeUCG011.id.11287	DefluviitaleaceaeUCG011	genus	0.0459818	19.9349	8	0.196936	0.145784	1.21767	0.915033	1.62039	0.176735	0.557851	0.06019	0.281026	1.06204	0.612252	1.84226	0.830407	0.185396	0.187445	1.20369	0.83361	1.73808	0.32263	-0.148425	0.517085	0.862065	0.312894	2.37511	0.774081	0.0366171	0.0526002	0.0366171	-0.0664774	0.139712	0.486341	3.55157	0.829733
177	genus.unknowngenus.id.2001	unknowngenus	genus	0.0509844	19.5423	9	-0.210745	0.156999	0.809981	0.595439	1.10182	0.179487	0.559969	-0.200841	0.237854	0.818042	0.513232	1.30388	0.398452	-0.235367	0.204934	0.790281	0.52886	1.18092	0.250762	-0.148561	0.793165	0.861948	0.132113	5.62362	0.856738	-0.00573595	0.0708887	-0.00573595	-0.173361	0.161889	0.937774	10.9432	0.204936
37	family.Pasteurellaceae.id.3689	Pasteurellaceae	family	0.0982294	19.0174	17	0.128967	0.0961339	1.13765	0.94228	1.37353	0.179748	0.560167	0.199247	0.172359	1.22048	0.870602	1.71098	0.247681	0.101117	0.136217	1.10641	0.847162	1.44498	0.457893	0.202306	0.247862	1.22422	0.721805	2.07635	0.427157	-0.00855283	0.0261243	-0.00855283	-0.0642355	0.0471298	0.747898	18.3975	0.301141
198	order.Pasteurellales.id.3688	Pasteurellales	order	0.0982294	19.0174	17	0.128967	0.0961339	1.13765	0.94228	1.37353	0.179748	0.560167	0.199247	0.172359	1.22048	0.870602	1.71098	0.247681	0.101117	0.136217	1.10641	0.847162	1.44498	0.457893	0.202306	0.247862	1.22422	0.721805	2.07635	0.427157	-0.00855283	0.0261243	-0.00855283	-0.0642355	0.0471298	0.747898	18.3975	0.301141
164	genus.Subdoligranulum.id.2070	Subdoligranulum	genus	0.0733719	19.4831	13	0.203921	0.158256	1.2262	0.899195	1.67213	0.197554	0.572743	0.0542001	0.236706	1.0557	0.663826	1.67889	0.818887	0.147418	0.20969	1.15884	0.768306	1.74788	0.482039	0.316253	0.493506	1.37198	0.521523	3.60928	0.521634	-0.00802779	0.0334059	-0.00802779	-0.0735022	0.0574466	0.81009	8.25538	0.764869
42	family.Rhodospirillaceae.id.2717	Rhodospirillaceae	family	0.0838818	19.3112	15	0.133004	0.105147	1.14225	0.929527	1.40367	0.205893	0.578048	0.101091	0.192482	1.10638	0.758686	1.61341	0.599445	0.109158	0.138602	1.11534	0.850018	1.46347	0.430953	0.254322	0.440709	1.28959	0.543649	3.05902	0.563889	-0.0119101	0.0420163	-0.0119101	-0.0942606	0.0704403	0.776821	6.86224	0.939892
21	family.BacteroidalesS24.7group.id.11173	BacteroidalesS24.7group	family	0.0533816	19.6179	9	-0.163639	0.130735	0.849049	0.657129	1.09702	0.210685	0.580948	0.209474	0.354146	1.23303	0.615919	2.46844	0.554192	-0.0509551	0.202418	0.950321	0.639105	1.41309	0.801248	-0.207019	0.82772	0.813005	0.114834	5.75592	0.809686	0.00432416	0.0802308	0.00432416	-0.185392	0.19404	0.958524	15.2825	0.053879
174	genus.unknowngenus.id.1000005479	unknowngenus	genus	0.0533816	19.6179	9	-0.163639	0.130735	0.849049	0.657129	1.09702	0.210685	0.580948	0.209474	0.354146	1.23303	0.615919	2.46844	0.554192	-0.0509551	0.202418	0.950321	0.639105	1.41309	0.801248	-0.207019	0.82772	0.813005	0.114834	5.75592	0.809686	0.00432416	0.0802308	0.00432416	-0.185392	0.19404	0.958524	15.2825	0.053879
102	genus.Escherichia.Shigella.id.3504	Escherichia	genus	0.0667475	19.6727	12	-0.17643	0.142363	0.838257	0.634158	1.10804	0.215236	0.583608	0.0152859	0.314851	1.0154	0.547818	1.88209	0.961278	-0.186231	0.180293	0.830082	0.582982	1.18192	0.301634	-0.1241	0.427657	0.883291	0.382016	2.04233	0.771674	-0.00467893	0.0360568	-0.00467893	-0.075349	0.0659912	0.896752	2.9841	0.990934
27	family.Defluviitaleaceae.id.1924	Defluviitaleaceae	family	0.0558371	18.283	10	0.161596	0.131106	1.17539	0.909039	1.51977	0.21774	0.585034	0.188319	0.246259	1.20722	0.745023	1.95615	0.44444	0.17598	0.1691	1.19241	0.85603	1.66098	0.298021	-0.199514	0.440882	0.819129	0.345201	1.94371	0.650885	0.0388755	0.0453162	0.0388755	-0.0499428	0.127694	0.390964	4.87937	0.844695
138	genus.Peptococcus.id.2037	Peptococcus	genus	0.102804	19.5005	17	0.0961903	0.0794857	1.10097	0.942142	1.28657	0.226218	0.589675	0.139439	0.184336	1.14963	0.801034	1.64993	0.449384	0.103495	0.106557	1.10904	0.900006	1.36662	0.331421	-0.191815	0.29046	0.82546	0.467149	1.4586	0.509009	0.0406639	0.0394451	0.0406639	-0.036647	0.117975	0.302588	8.83986	0.919861
22	family.Bifidobacteriaceae.id.433	Bifidobacteriaceae	family	0.127418	18.0304	19	-0.14775	0.123583	0.862646	0.677078	1.09907	0.231872	0.59262	-0.271354	0.263192	0.762347	0.455117	1.27697	0.302537	-0.197472	0.170906	0.820803	0.587169	1.1474	0.247911	-0.251356	0.502736	0.777745	0.290341	2.08337	0.617092	0.00732725	0.0344637	0.00732725	-0.0602204	0.0748749	0.831633	10.0396	0.930606
186	order.Bifidobacteriales.id.432	Bifidobacteriales	order	0.127418	18.0304	19	-0.14775	0.123583	0.862646	0.677078	1.09907	0.231872	0.59262	-0.271354	0.263192	0.762347	0.455117	1.27697	0.302537	-0.197472	0.170906	0.820803	0.587169	1.1474	0.247911	-0.251356	0.502736	0.777745	0.290341	2.08337	0.617092	0.00732725	0.0344637	0.00732725	-0.0602204	0.0748749	0.831633	10.0396	0.930606
152	genus.RuminococcaceaeUCG005.id.11363	RuminococcaceaeUCG005	genus	0.0858064	18.4034	15	0.156294	0.130906	1.16917	0.904587	1.51114	0.2325	0.59294	-0.0225011	0.245456	0.97775	0.60436	1.58183	0.92696	0.0160951	0.180866	1.01623	0.712913	1.44858	0.929091	-0.25071	0.351785	0.778248	0.390551	1.55081	0.476045	0.0372967	0.0299215	0.0372967	-0.0213485	0.0959418	0.212588	10.6238	0.715304
19	family.Alcaligenaceae.id.2875	Alcaligenaceae	family	0.108703	19.5809	19	-0.16338	0.137504	0.849268	0.648637	1.11196	0.234759	0.594079	0.0331817	0.286849	1.03374	0.589175	1.81375	0.907909	-0.184538	0.193086	0.831488	0.56951	1.21398	0.339208	0.269256	0.534644	1.30899	0.459035	3.73273	0.614531	-0.0303224	0.0362114	-0.0303224	-0.101295	0.0406506	0.402384	15.2708	0.643296
104	genus.FamilyXIIIAD3011group.id.11293	FamilyXIIIAD3011group	genus	0.0743815	19.3759	13	0.175544	0.149639	1.19189	0.888924	1.59813	0.24075	0.597018	-0.0754949	0.344478	0.927284	0.472056	1.82152	0.826527	0.101424	0.204386	1.10675	0.741437	1.65205	0.619726	0.2801	0.694205	1.32326	0.336728	5.20012	0.686593	-0.00859121	0.0557009	-0.00859121	-0.118402	0.101219	0.877422	8.84897	0.715774
31	family.FamilyXI.id.1936	FamilyXI	family	0.0579979	19.298	10	0.0918239	0.079197	1.09617	0.938569	1.28024	0.246278	0.599627	0.184057	0.153085	1.20208	0.89049	1.62271	0.229239	0.127138	0.104478	1.13557	0.925301	1.39363	0.223649	0.149769	0.400287	1.16157	0.497199	2.71367	0.708289	-0.00799104	0.0541109	-0.00799104	-0.122696	0.106714	0.882596	6.7821	0.659794
86	genus.ChristensenellaceaeR.7group.id.11283	ChristensenellaceaeR	genus	0.0550202	19.5921	10	0.228509	0.197564	1.25672	0.853245	1.851	0.247422	0.600155	0.203398	0.335333	1.22556	0.635183	2.36467	0.544145	0.242054	0.26487	1.27386	0.757992	2.14082	0.360791	-0.888223	0.651577	0.411386	0.114717	1.47527	0.172823	0.0876633	0.0487409	0.0876633	-0.007867	0.183194	0.0720884	7.9448	0.539719
81	genus.Butyricicoccus.id.2055	Butyricicoccus	genus	0.0381758	19.5816	7	-0.23543	0.204981	0.790231	0.528779	1.18096	0.250743	0.601666	-0.20628	0.31297	0.813605	0.440568	1.5025	0.509827	-0.193122	0.269478	0.824381	0.486125	1.398	0.473588	-0.197267	0.494316	0.820971	0.311577	2.16317	0.689841	-0.00339875	0.0400596	-0.00339875	-0.0819142	0.0751167	0.932387	2.19733	0.900685
181	genus.unknowngenus.id.826	Veillonella	genus	0.0782765	18.6619	14	-0.153404	0.133716	0.857783	0.660022	1.1148	0.251284	0.601909	-0.124909	0.181309	0.882577	0.618617	1.25917	0.490869	-0.196158	0.180568	0.821883	0.576913	1.17087	0.27733	0.132261	0.346862	1.14141	0.57835	2.25263	0.702975	-0.0275197	0.0308324	-0.0275197	-0.08795	0.0329106	0.372094	6.67002	0.918347
2	class.Alphaproteobacteria.id.2379	Alphaproteobacteria	class	0.0502261	19.2452	9	-0.166149	0.145772	0.84692	0.636445	1.127	0.254374	0.603281	-0.186758	0.243538	0.829644	0.514744	1.33719	0.443168	-0.135582	0.18788	0.873207	0.604218	1.26195	0.470514	0.407062	0.770343	1.5024	0.331947	6.79989	0.59721	-0.0474527	0.0626198	-0.0474527	-0.170185	0.0752798	0.448576	2.90881	0.939949
88	genus.Collinsella.id.815	Collinsella	genus	0.0660089	19.5344	12	-0.186285	0.163518	0.830037	0.602435	1.14363	0.254606	0.603383	-0.143539	0.447288	0.866287	0.36052	2.08158	0.748279	-0.247897	0.236224	0.78044	0.491208	1.23998	0.293987	-0.572553	0.845674	0.564084	0.0857061	3.71258	0.513739	0.0268983	0.0570649	0.0268983	-0.10025	0.154047	0.647497	16.6812	0.117666
75	genus.Anaerotruncus.id.2054	Anaerotruncus	genus	0.0714058	18.2627	13	0.185797	0.16456	1.20418	0.872202	1.66251	0.258875	0.605232	0.229822	0.289502	1.25838	0.713487	2.2194	0.42728	0.215879	0.211659	1.24095	0.819578	1.87897	0.307759	-0.168957	0.477424	0.844545	0.331313	2.15282	0.723419	0.0261171	0.0329942	0.0261171	-0.0385504	0.0907846	0.428614	4.99086	0.958284
63	genus..Eubacteriumxylanophilumgroup.id.14375	Eubacteriumxylanophilumgroup	genus	0.0634247	18.8777	11	0.163393	0.147294	1.1775	0.882234	1.57158	0.267302	0.608739	0.323349	0.27914	1.38175	0.79951	2.38799	0.246711	0.217755	0.210308	1.24328	0.823295	1.87752	0.300477	0.194528	0.616674	1.21474	0.301048	4.90151	0.759614	-0.00272621	0.0511566	-0.00272621	-0.11845	0.112998	0.958664	16.157	0.0952265
74	genus.Anaerostipes.id.1991	Anaerostipes	genus	0.0731827	18.5125	13	-0.177058	0.160393	0.837731	0.611756	1.14718	0.269636	0.609679	-0.458545	0.298054	0.632203	0.352494	1.13386	0.123935	-0.296178	0.217744	0.743655	0.48532	1.1395	0.173762	-0.993843	0.450659	0.370151	0.153031	0.895325	0.0274322	0.0613065	0.0316108	0.0613065	-0.000649526	0.123263	0.0524507	9.83287	0.63062
137	genus.Parasutterella.id.2892	Parasutterella	genus	0.0822821	20.4739	14	-0.127967	0.117744	0.879883	0.698556	1.10828	0.277116	0.612602	-0.123083	0.247792	0.884191	0.544032	1.43703	0.619388	-0.112823	0.157546	0.893309	0.655991	1.21648	0.473913	-0.19463	0.335452	0.823139	0.426517	1.58859	0.561778	0.00581678	0.0274079	0.00581678	-0.0479016	0.0595352	0.831927	5.01284	0.974909
15	class.Negativicutes.id.2164	Negativicutes	class	0.0685496	17.6717	12	0.184346	0.170247	1.20243	0.861284	1.6787	0.27889	0.613276	0.37407	0.327195	1.45364	0.765504	2.76036	0.25293	0.308652	0.235364	1.36159	0.858428	2.15967	0.189728	0.670881	0.562612	1.95596	0.571549	6.6937	0.252269	-0.0325416	0.0358657	-0.0325416	-0.110971	0.0458874	0.376999	10.4551	0.489975
200	order.Selenomonadales.id.2165	Selenomonadales	order	0.0685496	17.6717	12	0.184346	0.170247	1.20243	0.861284	1.6787	0.27889	0.613276	0.37407	0.327195	1.45364	0.765504	2.76036	0.25293	0.308652	0.235364	1.36159	0.858428	2.15967	0.189728	0.670881	0.562612	1.95596	0.571549	6.6937	0.252269	-0.0325416	0.0358657	-0.0325416	-0.110971	0.0458874	0.376999	10.4551	0.489975
4	class.Bacteroidia.id.912	Bacteroidia	class	0.0901736	18.6772	16	-0.161568	0.150047	0.850809	0.634033	1.1417	0.281576	0.614283	-0.0401134	0.342685	0.960681	0.490778	1.8805	0.906816	-0.11571	0.21074	0.890733	0.58934	1.34626	0.58296	-0.0955732	0.360131	0.908852	0.448693	1.84093	0.790713	-0.00509811	0.0252904	-0.00509811	-0.0546665	0.0444702	0.840243	9.60681	0.843717
185	order.Bacteroidales.id.913	Bacteroidales	order	0.0901736	18.6772	16	-0.161568	0.150047	0.850809	0.634033	1.1417	0.281576	0.614283	-0.0401134	0.342685	0.960681	0.490778	1.8805	0.906816	-0.11571	0.21074	0.890733	0.58934	1.34626	0.58296	-0.0955732	0.360131	0.908852	0.448693	1.84093	0.790713	-0.00509811	0.0252904	-0.00509811	-0.0546665	0.0444702	0.840243	9.60681	0.843717
92	genus.Coprococcus3.id.11303	Coprococcus3	genus	0.0583379	19.7659	10	0.191352	0.178569	1.21089	0.853306	1.71831	0.283906	0.615144	-0.0194673	0.345637	0.980721	0.498126	1.93086	0.955084	0.124402	0.230358	1.13247	0.721017	1.77872	0.589172	0.762269	0.852469	2.14313	0.403113	11.3939	0.37122	-0.0347016	0.0506654	-0.0347016	-0.134004	0.0646008	0.493396	4.98786	0.835365
38	family.Peptococcaceae.id.2024	Peptococcaceae	family	0.0536489	19.9118	9	0.158095	0.148403	1.17128	0.875667	1.56668	0.286737	0.616174	-0.12497	0.380232	0.882523	0.418863	1.85943	0.742406	0.0420685	0.210602	1.04297	0.690249	1.57592	0.841673	-0.190667	0.591538	0.826407	0.204041	3.34711	0.75662	0.0312026	0.0510893	0.0312026	-0.0896043	0.15201	0.560666	7.97702	0.435718
9	class.Erysipelotrichia.id.2147	Erysipelotrichia	class	0.060828	17.7455	11	-0.195525	0.188024	0.822403	0.568904	1.18886	0.298389	0.620243	-0.274895	0.373985	0.759652	0.364987	1.58107	0.462313	-0.247218	0.248026	0.78097	0.480302	1.26986	0.31889	0.242188	0.751192	1.27403	0.292257	5.55388	0.747146	-0.0278897	0.0463402	-0.0278897	-0.118715	0.0629353	0.547275	6.40759	0.779936
30	family.Erysipelotrichaceae.id.2149	Erysipelotrichaceae	family	0.060828	17.7455	11	-0.195525	0.188024	0.822403	0.568904	1.18886	0.298389	0.620243	-0.274895	0.373985	0.759652	0.364987	1.58107	0.462313	-0.247218	0.248026	0.78097	0.480302	1.26986	0.31889	0.242188	0.751192	1.27403	0.292257	5.55388	0.747146	-0.0278897	0.0463402	-0.0278897	-0.118715	0.0629353	0.547275	6.40759	0.779936
192	order.Erysipelotrichales.id.2148	Erysipelotrichales	order	0.060828	17.7455	11	-0.195525	0.188024	0.822403	0.568904	1.18886	0.298389	0.620243	-0.274895	0.373985	0.759652	0.364987	1.58107	0.462313	-0.247218	0.248026	0.78097	0.480302	1.26986	0.31889	0.242188	0.751192	1.27403	0.292257	5.55388	0.747146	-0.0278897	0.0463402	-0.0278897	-0.118715	0.0629353	0.547275	6.40759	0.779936
113	genus.Hungatella.id.11306	Hungatella	genus	0.0217685	19.3991	4	0.153037	0.148199	1.16537	0.871597	1.55815	0.301771	0.622894	0.116323	0.217611	1.12336	0.733311	1.72087	0.592962	0.143699	0.185709	1.15454	0.80229	1.66144	0.43906	-0.0717097	1.05907	0.930801	0.00976932	88.6849	0.952176	0.0298283	0.138204	0.0298283	-0.564816	0.624473	0.849133	3.473	0.324281
209	phylum.Proteobacteria.id.2375	Proteobacteria	phylum	0.0613086	18.965	11	0.177535	0.172378	1.19427	0.851872	1.67429	0.303049	0.623886	0.0789883	0.449825	1.08219	0.448138	2.61334	0.86061	0.0722167	0.234304	1.07489	0.679084	1.70139	0.757917	0.191546	0.475401	1.21112	0.45529	3.22171	0.687012	-0.00101435	0.0320758	-0.00101435	-0.0670257	0.064997	0.974772	7.44967	0.68242
151	genus.RuminococcaceaeUCG004.id.11362	RuminococcaceaeUCG004	genus	0.0678518	19.0449	12	-0.132255	0.131672	0.876117	0.676835	1.13407	0.31517	0.633043	-0.182973	0.24309	0.832791	0.517151	1.34108	0.451632	-0.19455	0.18411	0.823205	0.573844	1.18093	0.290645	1.00101	0.848365	2.72102	0.410956	18.0164	0.265337	-0.0959523	0.0707088	-0.0959523	-0.253501	0.0615968	0.204618	15.2294	0.172234
13	class.Methanobacteria.id.119	Methanobacteria	class	0.061725	19.2861	11	-0.086612	0.0874355	0.917033	0.772609	1.08845	0.32189	0.63793	0.0216322	0.174331	1.02187	0.726112	1.43809	0.901247	-0.0597059	0.117388	0.942042	0.748426	1.18574	0.611019	-0.0977895	0.334011	0.90684	0.471215	1.74519	0.769696	0.00190099	0.0548251	0.00190099	-0.105554	0.109356	0.97234	6.68119	0.755161
35	family.Methanobacteriaceae.id.121	Methanobacteriaceae	family	0.061725	19.2861	11	-0.086612	0.0874355	0.917033	0.772609	1.08845	0.32189	0.63793	0.0216322	0.174331	1.02187	0.726112	1.43809	0.901247	-0.0597059	0.117388	0.942042	0.748426	1.18574	0.611019	-0.0977895	0.334011	0.90684	0.471215	1.74519	0.769696	0.00190099	0.0548251	0.00190099	-0.105554	0.109356	0.97234	6.68119	0.755161
195	order.Methanobacteriales.id.120	Methanobacteriales	order	0.061725	19.2861	11	-0.086612	0.0874355	0.917033	0.772609	1.08845	0.32189	0.63793	0.0216322	0.174331	1.02187	0.726112	1.43809	0.901247	-0.0597059	0.117388	0.942042	0.748426	1.18574	0.611019	-0.0977895	0.334011	0.90684	0.471215	1.74519	0.769696	0.00190099	0.0548251	0.00190099	-0.105554	0.109356	0.97234	6.68119	0.755161
62	genus..Eubacteriumventriosumgroup.id.11341	Eubacteriumventriosumgroup	genus	0.0907909	18.8978	16	-0.13968	0.144066	0.869637	0.655706	1.15336	0.332267	0.645226	0.0398216	0.377055	1.04063	0.496987	2.17893	0.91589	-0.0562619	0.197581	0.945291	0.641778	1.39234	0.775832	0.362408	0.625281	1.43679	0.389373	5.30173	0.56219	-0.0377295	0.0457227	-0.0377295	-0.133201	0.0577423	0.410919	13.9502	0.529312
40	family.Porphyromonadaceae.id.943	Porphyromonadaceae	family	0.0559451	19.1301	10	0.192751	0.199178	1.21258	0.820673	1.79164	0.333178	0.645852	0.268263	0.415881	1.30769	0.578771	2.95463	0.518896	0.230211	0.267907	1.25887	0.744623	2.12825	0.390178	-0.351157	0.841069	0.703873	0.115274	4.29792	0.676303	0.0339264	0.0509697	0.0339264	-0.0757183	0.143571	0.505654	7.40486	0.595045
17	family.Acidaminococcaceae.id.2166	Acidaminococcaceae	family	0.0394554	19.7677	7	-0.163493	0.171613	0.849172	0.606623	1.1887	0.340749	0.650975	-0.269693	0.272372	0.763614	0.447745	1.30232	0.322095	-0.246007	0.21302	0.781917	0.515036	1.18709	0.24815	-0.208749	0.519622	0.811599	0.293115	2.24721	0.687881	0.00464174	0.0503051	0.00464174	-0.0939545	0.103238	0.926482	1.46767	0.961613
39	family.Peptostreptococcaceae.id.2042	Peptostreptococcaceae	family	0.0724874	18.8674	12	-0.148264	0.156312	0.862203	0.634682	1.17129	0.342869	0.652382	-0.20562	0.294099	0.814143	0.45747	1.4489	0.484457	-0.157561	0.219304	0.854225	0.555776	1.31294	0.472474	-0.573092	0.386281	0.56378	0.254563	1.2486	0.139363	0.0357274	0.0297071	0.0357274	-0.0254214	0.0968761	0.22911	9.98072	0.532123
125	genus.LachnospiraceaeUCG010.id.11330	LachnospiraceaeUCG010	genus	0.0634667	19.3491	11	-0.138861	0.151782	0.870349	0.646393	1.1719	0.360257	0.663515	-0.411604	0.270666	0.662586	0.389808	1.12625	0.128333	-0.333109	0.202837	0.716692	0.48159	1.06657	0.100538	-0.815647	0.430439	0.442353	0.190274	1.02839	0.058103	0.0586219	0.0348889	0.0586219	-0.00975911	0.127003	0.0929098	7.4357	0.683771
126	genus.Lactobacillus.id.1837	Lactobacillus	genus	0.0589878	20.2675	10	-0.117013	0.128478	0.889574	0.691547	1.14431	0.362421	0.664851	0.000369412	0.210851	1.00037	0.661735	1.5123	0.998602	-0.0287575	0.175476	0.971652	0.688883	1.37049	0.869823	0.118331	0.455678	1.12562	0.393582	3.21918	0.801668	-0.0250849	0.0463577	-0.0250849	-0.131986	0.0818161	0.603165	9.28711	0.411205
170	genus.Victivallis.id.2256	unknowngenus	genus	0.068971	18.868	12	0.0692149	0.0760124	1.07167	0.923332	1.24383	0.36252	0.664912	-0.0736226	0.190215	0.929022	0.639904	1.34877	0.69872	0.0507603	0.101522	1.05207	0.862242	1.28369	0.61708	-0.607974	0.471871	0.544453	0.215925	1.37283	0.197596	0.0946942	0.0651221	0.0946942	-0.0329427	0.222331	0.145918	9.18705	0.604631
100	genus.Erysipelatoclostridium.id.11381	Erysipelatoclostridium	genus	0.0878196	17.6811	15	-0.102267	0.112415	0.902789	0.724266	1.12531	0.362969	0.665187	-0.0584782	0.170853	0.943199	0.674797	1.31836	0.732146	-0.0980498	0.152407	0.906604	0.672494	1.22221	0.520002	-0.872838	0.450751	0.417764	0.172684	1.01067	0.0528178	0.0654359	0.0370677	0.0654359	-0.00721546	0.138087	0.077512	9.43072	0.802509
205	phylum.Cyanobacteria.id.1500	Cyanobacteria	phylum	0.0529233	19.5896	9	-0.107066	0.120124	0.898467	0.70999	1.13698	0.372773	0.671097	-0.0171259	0.203385	0.98302	0.659843	1.46448	0.932894	-0.033457	0.150102	0.967097	0.720613	1.29789	0.823618	0.097953	0.377013	1.10291	0.526776	2.30916	0.795008	-0.0267256	0.046585	-0.0267256	-0.118031	0.0645793	0.566173	2.98229	0.935464
12	class.Melainabacteria.id.1589	Melainabacteria	class	0.0754621	19.5037	13	0.0827308	0.0952602	1.08625	0.901247	1.30923	0.385136	0.678258	0.161322	0.250051	1.17506	0.719809	1.91825	0.518827	0.0940851	0.128733	1.09865	0.853655	1.41397	0.464869	0.0261166	0.295529	1.02646	0.550351	1.91445	0.929581	0.00668343	0.0330257	0.00668343	-0.0629728	0.0763396	0.839627	10.1422	0.603488
168	genus.Tyzzerella3.id.11335	Tyzzerella3	genus	0.0787663	19.8394	13	0.0786726	0.0908942	1.08185	0.905311	1.29281	0.386743	0.679166	0.183583	0.250485	1.20151	0.735387	1.9631	0.463613	0.0843873	0.121151	1.08805	0.858074	1.37966	0.486087	-0.112499	0.531641	0.893598	0.315216	2.53324	0.832413	0.027512	0.0753833	0.027512	-0.120236	0.175261	0.71514	7.54282	0.81976
114	genus.Intestinibacter.id.11345	Intestinibacter	genus	0.0762604	18.4706	13	-0.119587	0.141614	0.887287	0.672237	1.17113	0.398412	0.685608	-0.441514	0.330603	0.643062	0.33639	1.22932	0.18172	-0.215418	0.204232	0.806204	0.540259	1.20306	0.291531	0.0513635	0.47472	1.05271	0.370283	2.99281	0.915787	-0.0147356	0.0386684	-0.0147356	-0.0998442	0.0703731	0.710405	13.4022	0.340499
43	family.Rikenellaceae.id.967	Rikenellaceae	family	0.112186	18.9951	20	-0.117765	0.139917	0.888905	0.675706	1.16937	0.399967	0.686447	-0.459651	0.368789	0.631504	0.306522	1.30104	0.212626	-0.287181	0.199788	0.750376	0.507246	1.11004	0.150598	0.457587	0.536063	1.58026	0.512404	4.87351	0.404541	-0.0386479	0.0345855	-0.0386479	-0.111309	0.0340136	0.278492	21.8947	0.289527
11	class.Lentisphaeria.id.2250	Lentisphaeria	class	0.0570576	20.2227	10	-0.0792701	0.0984479	0.92379	0.761683	1.1204	0.420705	0.697224	-0.0375321	0.228562	0.963163	0.615386	1.50748	0.869566	-0.0541221	0.130651	0.947316	0.733304	1.22379	0.678693	-0.66058	0.359864	0.516552	0.255151	1.04576	0.0664111	0.0831979	0.0495395	0.0831979	-0.0138976	0.180294	0.0930688	7.32769	0.603043
202	order.Victivallales.id.2254	Victivallales	order	0.0570576	20.2227	10	-0.0792701	0.0984479	0.92379	0.761683	1.1204	0.420705	0.697224	-0.0375321	0.228562	0.963163	0.615386	1.50748	0.869566	-0.0541221	0.130651	0.947316	0.733304	1.22379	0.678693	-0.66058	0.359864	0.516552	0.255151	1.04576	0.0664111	0.0831979	0.0495395	0.0831979	-0.0138976	0.180294	0.0930688	7.32769	0.603043
130	genus.Odoribacter.id.952	Odoribacter	genus	0.0517585	19.9019	9	0.140371	0.178817	1.1507	0.8105	1.6337	0.432454	0.703006	-0.0556122	0.273945	0.945906	0.552924	1.61819	0.839131	0.0230594	0.230872	1.02333	0.650872	1.60892	0.92044	0.129968	0.604119	1.13879	0.348512	3.7211	0.829661	0.000792402	0.043951	0.000792402	-0.08535	0.0869348	0.985616	4.70461	0.788631
188	order.Clostridiales.id.1863	Clostridiales	order	0.0817315	17.4716	15	-0.12674	0.163193	0.880962	0.639804	1.21302	0.437378	0.705365	-0.119284	0.367445	0.887556	0.431942	1.82375	0.74546	-0.126597	0.220183	0.881088	0.572268	1.35656	0.565315	-0.139493	0.653678	0.869799	0.22943	3.29752	0.831017	0.000859067	0.0426385	0.000859067	-0.0860688	0.0877869	0.983926	11.5776	0.640186
108	genus.Gordonibacter.id.821	Gordonibacter	genus	0.0805308	19.0157	14	0.0590922	0.0764881	1.06087	0.913181	1.23245	0.439778	0.706501	0.100923	0.130967	1.10619	0.855758	1.42991	0.440945	0.0443319	0.0985309	1.04533	0.861754	1.26801	0.652762	0.140515	0.296656	1.15087	0.643444	2.05844	0.635741	-0.012363	0.0435206	-0.012363	-0.0976617	0.0729357	0.776355	4.29618	0.987613
89	genus.Coprobacter.id.949	Coprobacter	genus	0.0778936	19.1685	14	-0.0983908	0.128593	0.906295	0.704386	1.16608	0.444192	0.708567	-0.104484	0.26001	0.900789	0.541131	1.49949	0.687797	-0.0958959	0.1489	0.908559	0.678592	1.21646	0.519557	-0.0515254	0.406409	0.949779	0.391796	2.30243	0.901212	-0.00567963	0.0465087	-0.00567963	-0.107013	0.0956541	0.904825	23.0183	0.0414573
194	order.Lactobacillales.id.1800	Lactobacillales	order	0.0866404	19.1271	15	0.115392	0.150861	1.12231	0.835027	1.50844	0.444339	0.708636	-0.171306	0.367008	0.842563	0.410397	1.72982	0.640669	0.0181767	0.206432	1.01834	0.679483	1.52619	0.929835	-0.288249	0.518699	0.749575	0.271205	2.07173	0.578406	0.0309786	0.0380882	0.0309786	-0.0436728	0.10563	0.416024	11.1636	0.673136
147	genus.Ruminiclostridium9.id.11357	Ruminiclostridium9	genus	0.0854576	19.381	15	-0.11779	0.156361	0.888883	0.654259	1.20764	0.451255	0.711814	-0.40899	0.318439	0.664321	0.355895	1.24003	0.199017	-0.159151	0.211537	0.852868	0.563405	1.29105	0.451838	0.613763	0.755747	1.84737	0.420011	8.12544	0.416719	-0.0483567	0.0488751	-0.0483567	-0.14415	0.0474367	0.32247	8.82689	0.841977
115	genus.Intestinimonas.id.2062	Intestinimonas	genus	0.101171	18.3731	18	0.0855158	0.114188	1.08928	0.870848	1.3625	0.453914	0.713018	0.140103	0.2189	1.15039	0.749063	1.76674	0.522151	0.112506	0.148939	1.11908	0.835764	1.49844	0.450018	0.294243	0.2969	1.34211	0.750009	2.40165	0.321661	-0.0188769	0.0247858	-0.0188769	-0.0674562	0.0297024	0.446299	5.61013	0.995446
52	genus..Clostridiuminnocuumgroup.id.14397	Clostridiuminnocuumgroup	genus	0.0552308	19.4375	10	0.0695575	0.0967889	1.07203	0.886792	1.29597	0.472356	0.721098	0.105659	0.195352	1.11144	0.757885	1.62994	0.588601	0.100948	0.124919	1.10622	0.865985	1.4131	0.419027	0.0206772	0.485637	1.02089	0.394099	2.64457	0.966038	0.006381	0.0621249	0.006381	-0.115381	0.128143	0.918191	4.33486	0.888024
128	genus.Marvinbryantia.id.2005	Marvinbryantia	genus	0.0572543	19.3067	10	-0.115402	0.161636	0.891008	0.649078	1.22311	0.475252	0.722325	-0.387573	0.324882	0.678702	0.359037	1.28298	0.232884	-0.183963	0.219076	0.831967	0.541537	1.27816	0.401066	1.27187	0.663266	3.56751	0.972282	13.09	0.0551639	-0.112999	0.0523971	-0.112999	-0.215696	-0.0103027	0.0310375	9.35515	0.405157
72	genus.Alloprevotella.id.961	Alloprevotella	genus	0.0335411	20.0076	6	0.0758482	0.109759	1.0788	0.869988	1.33773	0.48954	0.728227	0.137804	0.200693	1.14775	0.774492	1.7009	0.492309	0.109703	0.139362	1.11595	0.849216	1.46646	0.431175	-0.466982	1.0772	0.626891	0.0574511	6.84047	0.66464	0.0728647	0.143841	0.0728647	-0.246256	0.391986	0.61246	2.81065	0.72915
46	family.Veillonellaceae.id.2172	unknownfamily	family	0.112268	18.9796	20	-0.0761667	0.113145	0.926662	0.742355	1.15673	0.500835	0.732718	-0.072563	0.179525	0.930007	0.654145	1.3222	0.686071	-0.0676601	0.162644	0.934578	0.679474	1.28546	0.677409	-0.105343	0.268375	0.900016	0.512129	1.58169	0.699283	0.00251407	0.0204177	0.00251407	-0.040382	0.0454101	0.903367	22.3461	0.267373
78	genus.Bifidobacterium.id.436	Bifidobacterium	genus	0.116836	19.6929	17	-0.0813181	0.123429	0.9219	0.723805	1.17421	0.510007	0.736257	-0.163826	0.2549	0.84889	0.515087	1.39902	0.520414	-0.114866	0.167961	0.891486	0.641425	1.23903	0.494048	-0.00679243	0.348978	0.993231	0.501187	1.96834	0.984471	-0.00604346	0.0264703	-0.00604346	-0.0579243	0.0458374	0.819404	8.10852	0.94557
149	genus.RuminococcaceaeUCG002.id.11360	RuminococcaceaeUCG002	genus	0.136067	16.9945	24	0.0776385	0.118704	1.08073	0.8564	1.36383	0.51308	0.737422	-0.094614	0.323109	0.909724	0.482924	1.71372	0.769657	-0.0287717	0.176153	0.971638	0.68796	1.37229	0.870255	0.106943	0.378207	1.11287	0.50793	2.43829	0.780002	-0.00224783	0.027179	-0.00224783	-0.0586136	0.0541179	0.934834	27.3232	0.242459
54	genus..Eubacteriumcoprostanoligenesgroup.id.11375	Eubacteriumcoprostanoligenesgroup	genus	0.0697982	19.0491	12	-0.116676	0.181339	0.889874	0.623695	1.26965	0.519958	0.739992	-0.188364	0.274713	0.828313	0.483458	1.41916	0.492917	-0.201373	0.22798	0.817608	0.522984	1.27821	0.377078	0.381845	0.674596	1.46498	0.390496	5.49604	0.57137	-0.0337862	0.0440366	-0.0337862	-0.120096	0.0525239	0.442944	3.65024	0.979055
51	family.unknownfamily.id.1000006161	Victivallaceae	family	0.0751135	18.8004	13	-0.0590077	0.0917133	0.942699	0.787602	1.12834	0.519969	0.739996	0.0128086	0.207645	1.01289	0.67424	1.52164	0.950814	-0.0227775	0.11517	0.97748	0.779965	1.22501	0.843223	-0.0388165	0.380513	0.961927	0.456298	2.02785	0.918748	-0.00232082	0.0424475	-0.00232082	-0.0855164	0.0808748	0.956397	2.56709	0.997905
175	genus.unknowngenus.id.1000006162	unknowngenus	genus	0.0751135	18.8004	13	-0.0590077	0.0917133	0.942699	0.787602	1.12834	0.519969	0.739996	0.0128086	0.207645	1.01289	0.67424	1.52164	0.950814	-0.0227775	0.11517	0.97748	0.779965	1.22501	0.843223	-0.0388165	0.380513	0.961927	0.456298	2.02785	0.918748	-0.00232082	0.0424475	-0.00232082	-0.0855164	0.0808748	0.956397	2.56709	0.997905
197	order.NB1n.id.3953	NB1n	order	0.0751135	18.8004	13	-0.0590077	0.0917133	0.942699	0.787602	1.12834	0.519969	0.739996	0.0128086	0.207645	1.01289	0.67424	1.52164	0.950814	-0.0227775	0.11517	0.97748	0.779965	1.22501	0.843223	-0.0388165	0.380513	0.961927	0.456298	2.02785	0.918748	-0.00232082	0.0424475	-0.00232082	-0.0855164	0.0808748	0.956397	2.56709	0.997905
68	genus.Adlercreutzia.id.812	Adlercreutzia	genus	0.06113	19.0503	11	0.0802534	0.126402	1.08356	0.845785	1.38818	0.525489	0.742023	-0.241298	0.300259	0.785608	0.436139	1.4151	0.42161	0.0164352	0.177657	1.01657	0.717655	1.43999	0.926292	-0.622049	0.610302	0.536843	0.134977	2.13518	0.334701	0.0676828	0.0574455	0.0676828	-0.062268	0.197634	0.268926	11.158	0.34534
36	family.Oxalobacteraceae.id.2966	Oxalobacteraceae	family	0.0808327	19.3772	14	-0.0520905	0.0841677	0.949243	0.804885	1.11949	0.535989	0.745792	-0.148288	0.234265	0.862182	0.544744	1.3646	0.526738	-0.0966829	0.124881	0.907844	0.710742	1.1596	0.438813	-0.770579	0.351425	0.462745	0.215183	0.995122	0.0487688	0.102002	0.0480865	0.102002	-0.00276925	0.206774	0.0554141	20.4309	0.0849752
96	genus.Dorea.id.1997	Dorea	genus	0.0669259	19.4934	12	-0.10398	0.169612	0.901244	0.646351	1.25666	0.539847	0.747149	-0.145306	0.358887	0.864758	0.427966	1.74735	0.685566	-0.186076	0.240398	0.83021	0.518276	1.32989	0.438909	-0.566168	0.511648	0.567697	0.181556	1.7751	0.294394	0.0334204	0.0347716	0.0334204	-0.0440555	0.110896	0.359145	11.5979	0.394611
184	order.Bacillales.id.1674	Bacillales	order	0.0515492	19.5234	9	0.0562697	0.0928775	1.05788	0.88182	1.2691	0.544615	0.748807	0.290601	0.204615	1.33723	0.895442	1.99699	0.155541	0.167271	0.137189	1.18207	0.903379	1.54675	0.222738	0.993685	0.60004	2.70117	0.653649	11.1624	0.141687	-0.136911	0.0861075	-0.136911	-0.340523	0.0667005	0.155859	13.7618	0.0881897
98	genus.Eisenbergiella.id.11304	Eisenbergiella	genus	0.0621008	19.9093	11	0.0606852	0.101242	1.06256	0.87132	1.29578	0.548902	0.750279	-0.127657	0.220462	0.880155	0.571349	1.35587	0.562559	0.0442627	0.146737	1.04526	0.784007	1.39356	0.762922	-1.83823	0.738511	0.159099	0.0374149	0.676532	0.0177122	0.203406	0.0783602	0.203406	0.0498231	0.35699	0.014478	13.387	0.202831
133	genus.Oscillospira.id.2064	Oscillospira	genus	0.0513218	19.5241	9	0.0883862	0.149247	1.09241	0.815355	1.46361	0.553706	0.751908	-0.0341936	0.266694	0.966384	0.57298	1.6299	0.89798	0.023515	0.203585	1.02379	0.686943	1.52582	0.908045	1.28898	0.642473	3.62909	1.03021	12.7842	0.0448259	-0.117957	0.0613953	-0.117957	-0.238289	0.0023756	0.0546976	8.06596	0.427054
67	genus.Actinomyces.id.423	Actinomyces	genus	0.0383605	19.5025	7	0.0885592	0.15223	1.0926	0.810741	1.47245	0.560738	0.754255	-0.224019	0.354045	0.7993	0.399343	1.59983	0.526902	0.00737221	0.207662	1.0074	0.670563	1.51344	0.97168	0.677271	0.6286	1.9685	0.391176	9.90598	0.330503	-0.0604538	0.0617591	-0.0604538	-0.219211	0.098303	0.372602	8.59448	0.197701
3	class.Bacilli.id.1673	Bacilli	class	0.0973547	19.0849	17	0.0822329	0.142361	1.08571	0.821364	1.43513	0.563508	0.755167	-0.142328	0.273126	0.867337	0.507812	1.4814	0.602291	0.0100786	0.200851	1.01013	0.681416	1.49741	0.959979	-0.0149469	0.511585	0.985164	0.33109	2.93137	0.977077	0.00720527	0.0363628	0.00720527	-0.0703001	0.0847107	0.845588	15.7257	0.472262
135	genus.Parabacteroides.id.954	Parabacteroides	genus	0.051045	18.1715	9	0.111615	0.198978	1.11808	0.757014	1.65137	0.574837	0.758828	0.185275	0.362755	1.20355	0.591135	2.45043	0.609529	0.169643	0.262613	1.18488	0.708171	1.98249	0.518292	0.0551279	0.57442	1.05668	0.314001	3.55593	0.923543	0.00495831	0.0472998	0.00495831	-0.0949646	0.104881	0.916513	5.59807	0.692152
136	genus.Paraprevotella.id.962	Paraprevotella	genus	0.0704908	19.2945	12	0.059014	0.105571	1.06079	0.862516	1.30464	0.576163	0.75925	-0.0368466	0.313822	0.963824	0.521041	1.78289	0.906533	0.0539297	0.1477	1.05541	0.790131	1.40976	0.715014	1.06148	0.517148	2.89063	0.96994	8.61472	0.0555568	-0.10366	0.0523498	-0.10366	-0.2142	0.00688051	0.0631874	12.902	0.299776
165	genus.Sutterella.id.2896	Sutterella	genus	0.0611368	19.5987	11	-0.0866142	0.155737	0.917031	0.675803	1.24437	0.578105	0.759864	0.300816	0.563575	1.35096	0.447638	4.07717	0.593505	-0.135142	0.229689	0.873591	0.556925	1.37031	0.556284	1.17059	0.746855	3.2239	0.595169	17.4632	0.151473	-0.0857308	0.0495221	-0.0857308	-0.197758	0.026296	0.11747	15.0344	0.130811
103	genus.Faecalibacterium.id.2057	Faecalibacterium	genus	0.0648438	18.2853	11	-0.0821837	0.148221	0.921103	0.688878	1.23161	0.579258	0.760228	-0.0619412	0.28676	0.939938	0.535807	1.64888	0.828985	-0.0935898	0.216428	0.910656	0.595841	1.39181	0.66543	0.0375443	0.347006	1.03826	0.473578	2.27624	0.916215	-0.0132022	0.0335708	-0.0132022	-0.0891447	0.0627403	0.703278	11.5531	0.316077
70	genus.Alistipes.id.968	Alistipes	genus	0.0771015	18.9966	14	0.0955879	0.179481	1.10031	0.773996	1.56418	0.594325	0.764877	0.301454	0.401098	1.35182	0.615892	2.96712	0.452308	0.128935	0.259991	1.13762	0.683426	1.89365	0.619949	0.0300882	1.08201	1.03055	0.0975474	10.8873	0.978273	0.00389718	0.0631352	0.00389718	-0.133663	0.141457	0.951796	16.6951	0.21362
121	genus.LachnospiraceaeNK4A136group.id.11319	LachnospiraceaeNK4A136group	genus	0.0743139	19.7859	13	-0.0803547	0.153019	0.922789	0.683679	1.24552	0.599493	0.76643	-0.121207	0.243599	0.885851	0.549552	1.42795	0.61879	-0.0566219	0.212444	0.944951	0.623127	1.43299	0.789834	-0.310765	0.395856	0.732886	0.318437	1.68675	0.432427	0.016478	0.0261094	0.016478	-0.0385013	0.0714572	0.527966	10.4668	0.575081
116	genus.Lachnoclostridium.id.11308	Lachnoclostridium	genus	0.0773719	17.0366	14	-0.0828056	0.159714	0.92053	0.673115	1.25889	0.604135	0.767808	-0.0890524	0.343866	0.914798	0.466257	1.79484	0.795655	-0.124521	0.219562	0.882919	0.574156	1.35773	0.570622	0.719555	0.559303	2.05352	0.68615	6.14579	0.198261	-0.053612	0.0358153	-0.053612	-0.123809	0.0165847	0.134419	9.37075	0.744402
167	genus.Turicibacter.id.2162	Turicibacter	genus	0.0707612	20.2004	12	0.0627223	0.124592	1.06473	0.834041	1.35923	0.614667	0.770875	-0.00444319	0.250172	0.995567	0.60971	1.62561	0.98583	0.0702917	0.178959	1.07282	0.755434	1.52355	0.694482	-0.563237	0.605303	0.569363	0.147794	2.19342	0.374027	0.0631379	0.0590193	0.0631379	-0.0683654	0.194641	0.309859	17.2421	0.100915
154	genus.RuminococcaceaeUCG010.id.11367	RuminococcaceaeUCG010	genus	0.0341404	20.2562	6	-0.106695	0.213349	0.8988	0.591644	1.36542	0.617008	0.771546	-0.202119	0.337664	0.816998	0.421503	1.58358	0.549453	-0.178788	0.250611	0.836283	0.51172	1.3667	0.475594	-0.0742029	2.96732	0.928483	0.00276685	311.575	0.98005	-0.0020109	0.18317	-0.0020109	-0.361018	0.356997	0.991241	0.696474	0.983162
123	genus.LachnospiraceaeUCG004.id.11324	LachnospiraceaeUCG004	genus	0.0729015	19.2152	13	-0.0747715	0.155899	0.927955	0.683637	1.25959	0.631501	0.775613	0.259797	0.327105	1.29667	0.682961	2.46184	0.427062	0.119786	0.217751	1.12726	0.735651	1.72732	0.582249	-0.603903	0.603863	0.546674	0.155043	1.92754	0.317279	0.0366419	0.0403994	0.0366419	-0.047664	0.120948	0.364412	10.711	0.553834
14	class.Mollicutes.id.3920	Mollicutes	class	0.0565687	18.9918	10	0.064085	0.145002	1.06618	0.802428	1.41663	0.658518	0.782819	0.232552	0.318811	1.26182	0.675498	2.35705	0.465734	0.248956	0.199455	1.28269	0.867649	1.89625	0.211965	-0.218971	0.522845	0.803345	0.240592	2.6824	0.686375	0.0259232	0.0454557	0.0259232	-0.0788978	0.130744	0.584134	10.6996	0.29686
210	phylum.Tenericutes.id.3919	Tenericutes	phylum	0.0565687	18.9918	10	0.064085	0.145002	1.06618	0.802428	1.41663	0.658518	0.782819	0.232552	0.318811	1.26182	0.675498	2.35705	0.465734	0.248956	0.199455	1.28269	0.867649	1.89625	0.211965	-0.218971	0.522845	0.803345	0.240592	2.6824	0.686375	0.0259232	0.0454557	0.0259232	-0.0788978	0.130744	0.584134	10.6996	0.29686
142	genus.RikenellaceaeRC9gutgroup.id.11191	RikenellaceaeRC9gutgroup	genus	0.0669758	18.9504	12	-0.0326749	0.0768349	0.967853	0.832545	1.12515	0.670647	0.785906	0.0715685	0.182546	1.07419	0.751102	1.53626	0.695015	-0.0224004	0.0988957	0.977849	0.805548	1.187	0.820808	0.477231	0.507398	1.61161	0.596158	4.35669	0.346938	-0.0686354	0.0675102	-0.0686354	-0.200953	0.0636822	0.309312	5.76833	0.888366
190	order.Desulfovibrionales.id.3156	Desulfovibrionales	order	0.0632733	19.5865	11	0.0712697	0.169239	1.07387	0.770718	1.49627	0.673669	0.786662	0.238076	0.360765	1.26881	0.625621	2.57323	0.509305	0.107233	0.213159	1.11319	0.733043	1.69049	0.614918	0.167319	0.545192	1.18213	0.406067	3.44139	0.75892	-0.00712586	0.0384495	-0.00712586	-0.0824856	0.0682338	0.85297	1.60974	0.998551
73	genus.Anaerofilum.id.2053	Anaerofilum	genus	0.0543049	20.1861	9	-0.0437184	0.106824	0.957224	0.776399	1.18016	0.682351	0.788803	-0.0822259	0.192889	0.921064	0.631106	1.34424	0.669899	-0.0754827	0.132344	0.927296	0.71543	1.2019	0.568438	0.148313	0.458183	1.15988	0.472504	2.8472	0.746167	-0.0233906	0.0542717	-0.0233906	-0.129761	0.0829799	0.666475	1.65699	0.989784
77	genus.Barnesiella.id.944	Barnesiella	genus	0.0864936	18.9825	15	-0.0576313	0.142484	0.943998	0.713985	1.24811	0.685862	0.789657	-0.064809	0.306737	0.937246	0.513759	1.70981	0.832664	-0.00543615	0.18913	0.994579	0.686517	1.44088	0.97707	0.543962	0.569986	1.72282	0.563724	5.26518	0.33991	-0.0500676	0.0459311	-0.0500676	-0.140091	0.0399556	0.275687	7.98133	0.890297
150	genus.RuminococcaceaeUCG003.id.11361	RuminococcaceaeUCG003	genus	0.0708265	19.5399	12	0.0818223	0.208702	1.08526	0.720921	1.63374	0.695019	0.791851	0.100782	0.356865	1.10604	0.549547	2.22604	0.777629	0.141862	0.220429	1.15242	0.748135	1.77517	0.519852	-0.00539825	0.694233	0.994616	0.211772	4.67135	0.993949	0.00671244	0.0507075	0.00671244	-0.106271	0.119696	0.897313	21.0426	0.0329324
107	genus.Fusicatenibacter.id.11305	Fusicatenibacter	genus	0.100803	19.2487	18	-0.0557337	0.143532	0.945791	0.713873	1.25305	0.697792	0.792507	-0.152963	0.35821	0.858162	0.425265	1.73172	0.669365	-0.0779961	0.188746	0.924968	0.638948	1.33902	0.679436	0.0891865	0.686107	1.09328	0.284916	4.19516	0.896575	-0.00943453	0.0436783	-0.00943453	-0.0950425	0.0761734	0.828988	7.08754	0.982387
105	genus.FamilyXIIIUCG001.id.11294	FamilyXIIIUCG001	genus	0.044896	19.9903	8	-0.0673593	0.174748	0.934859	0.663744	1.31672	0.699892	0.793	-0.0739039	0.327737	0.928761	0.488578	1.76553	0.821592	-0.100692	0.224215	0.904211	0.582663	1.40321	0.653368	-0.212351	0.49112	0.808681	0.308841	2.11748	0.665464	0.0140811	0.0445745	0.0140811	-0.0732832	0.101445	0.752078	3.63524	0.8207
23	family.Christensenellaceae.id.1866	Christensenellaceae	family	0.0614821	19.6731	11	0.0808373	0.209741	1.08419	0.718746	1.63546	0.699929	0.793009	-0.158747	0.231582	0.853212	0.541919	1.34332	0.493034	-0.138639	0.221072	0.870542	0.564434	1.34266	0.53058	-0.0669791	0.449038	0.935215	0.338655	2.58265	0.884715	0.0128181	0.0339766	0.0128181	-0.0640423	0.0896785	0.714721	19.2366	0.0373578
58	genus..Eubacteriumnodatumgroup.id.11297	Eubacteriumnodatumgroup	genus	0.0628146	19.415	11	-0.0414756	0.108803	0.959373	0.775129	1.18741	0.703056	0.79374	-0.245337	0.210509	0.782441	0.517924	1.18205	0.243838	-0.213671	0.121889	0.807614	0.635992	1.02555	0.0796028	0.373321	0.487027	1.45255	0.482675	4.37127	0.462993	-0.0620739	0.0709962	-0.0620739	-0.222679	0.0985306	0.404667	18.7227	0.0439296
32	family.FamilyXIII.id.1957	FamilyXIII	family	0.0616733	19.5358	11	-0.0719071	0.195107	0.930617	0.634886	1.3641	0.712461	0.795907	-0.104569	0.27723	0.900712	0.523127	1.55083	0.70603	-0.123651	0.247705	0.883688	0.543816	1.43597	0.617648	0.208378	0.704326	1.23168	0.309724	4.89802	0.767341	-0.0186453	0.04502	-0.0186453	-0.106883	0.0695924	0.67876	5.43413	0.860358
155	genus.RuminococcaceaeUCG011.id.11368	RuminococcaceaeUCG011	genus	0.0481134	20.1609	8	-0.0338512	0.0935295	0.966715	0.804797	1.16121	0.717404	0.797028	0.0507774	0.201379	1.05209	0.708987	1.56123	0.800927	0.00182079	0.118218	1.00182	0.794627	1.26304	0.987711	-0.439574	0.475026	0.644311	0.253952	1.6347	0.354774	0.054612	0.0626888	0.054612	-0.0682558	0.17748	0.383667	3.9366	0.78705
44	family.Ruminococcaceae.id.2050	Ruminococcaceae	family	0.0622895	19.372	11	0.0603153	0.167173	1.06217	0.765414	1.47398	0.718252	0.797219	-0.125645	0.263374	0.881928	0.526319	1.47781	0.633321	-0.0286252	0.238819	0.971781	0.608534	1.55186	0.904593	0.336679	0.382444	1.40029	0.601509	3.25982	0.390893	-0.0244671	0.0304526	-0.0244671	-0.0917509	0.0428166	0.431983	9.23106	0.510324
144	genus.Roseburia.id.2012	Roseburia	genus	0.0781101	19.1097	14	-0.0569425	0.160369	0.944648	0.689865	1.29353	0.722535	0.798178	-0.230149	0.276768	0.794415	0.461808	1.36657	0.405658	-0.209912	0.206123	0.810656	0.541233	1.21419	0.308496	0.111706	0.506098	1.11818	0.414689	3.01512	0.82531	-0.0124436	0.0354178	-0.0124436	-0.0818612	0.0569739	0.725334	5.18359	0.970926
110	genus.Holdemanella.id.11393	Holdemanella	genus	0.0703439	19.3908	12	-0.0359458	0.104285	0.964693	0.786361	1.18347	0.730328	0.799901	-0.0972827	0.181614	0.907299	0.635566	1.29521	0.592195	-0.0284344	0.144751	0.971966	0.731878	1.29081	0.844268	-0.0323834	0.352748	0.968135	0.441157	2.12461	0.928667	-0.000404421	0.0377857	-0.000404421	-0.0845961	0.0837873	0.991671	12.5488	0.323835
169	genus.Veillonella.id.2198	unknowngenus	genus	0.0554773	19.8872	10	-0.0511706	0.150084	0.950117	0.707986	1.27506	0.733145	0.800516	-0.0837167	0.271459	0.919692	0.540226	1.5657	0.757782	-0.0863439	0.18929	0.917279	0.632962	1.32931	0.648284	0.910303	0.92177	2.48507	0.408063	15.1339	0.323369	-0.0762109	0.0720889	-0.0762109	-0.217503	0.0650807	0.290429	4.26749	0.892941
64	genus..Ruminococcusgauvreauiigroup.id.11342	Ruminococcusgauvreauiigroup	genus	0.0694891	18.8493	12	0.0506355	0.14935	1.05194	0.78499	1.40967	0.73458	0.800828	-0.122558	0.322945	0.884654	0.469766	1.66596	0.704315	-0.0971015	0.19799	0.907464	0.615602	1.3377	0.623825	-0.236224	0.637784	0.789603	0.226218	2.75608	0.711097	0.0215347	0.0465475	0.0215347	-0.0696967	0.112766	0.643623	6.955	0.802716
1	class.Actinobacteria.id.419	Actinobacteria	class	0.106622	19.4898	18	0.0467917	0.139111	1.0479	0.797829	1.37636	0.736598	0.801265	0.0176803	0.268813	1.01784	0.600986	1.72382	0.94756	0.0668311	0.189395	1.06911	0.737583	1.54967	0.724189	0.600752	0.495304	1.82349	0.690716	4.81401	0.22517	-0.0372011	0.0319232	-0.0372011	-0.0997694	0.0253672	0.243885	10.7314	0.870181
157	genus.RuminococcaceaeUCG014.id.11371	RuminococcaceaeUCG014	genus	0.0883637	19.18	16	-0.0440527	0.137245	0.956904	0.731216	1.25225	0.748226	0.803748	-0.0171895	0.298823	0.982957	0.547238	1.7656	0.954128	-0.0363103	0.177928	0.964341	0.680421	1.36673	0.838297	0.0915432	0.492417	1.09586	0.417456	2.87676	0.852519	-0.0106307	0.0370755	-0.0106307	-0.0832974	0.0620361	0.774319	5.6986	0.984378
146	genus.Ruminiclostridium6.id.11356	Ruminiclostridium6	genus	0.0729654	18.9464	13	-0.0446324	0.141174	0.956349	0.725186	1.2612	0.751887	0.804517	-0.203481	0.249848	0.815885	0.499986	1.33138	0.415405	-0.114036	0.179605	0.892226	0.627473	1.26869	0.525475	-0.259601	0.365653	0.771359	0.376715	1.57943	0.477725	0.0207823	0.0326088	0.0207823	-0.0431299	0.0846944	0.523916	2.05058	0.999324
49	family.unknownfamily.id.1000001214	Veillonellaceae	family	0.0703167	19.5922	12	0.0304685	0.0985985	1.03094	0.849777	1.25072	0.757309	0.805644	0.162899	0.199957	1.17692	0.795321	1.74161	0.41526	0.0752153	0.134005	1.07812	0.829088	1.40194	0.574601	0.158386	0.304812	1.17162	0.604779	2.26974	0.605226	-0.0155776	0.0351237	-0.0155776	-0.0917772	0.0606221	0.65848	9.67698	0.559656
172	genus.unknowngenus.id.1000001215	unknowngenus	genus	0.0703167	19.5922	12	0.0304685	0.0985985	1.03094	0.849777	1.25072	0.757309	0.805644	0.162899	0.199957	1.17692	0.795321	1.74161	0.41526	0.0752153	0.134005	1.07812	0.829088	1.40194	0.574601	0.158386	0.304812	1.17162	0.604779	2.26974	0.605226	-0.0155776	0.0351237	-0.0155776	-0.0917772	0.0606221	0.65848	9.67698	0.559656
193	order.Gastranaerophilales.id.1591	Gastranaerophilales	order	0.0703167	19.5922	12	0.0304685	0.0985985	1.03094	0.849777	1.25072	0.757309	0.805644	0.162899	0.199957	1.17692	0.795321	1.74161	0.41526	0.0752153	0.134005	1.07812	0.829088	1.40194	0.574601	0.158386	0.304812	1.17162	0.604779	2.26974	0.605226	-0.0155776	0.0351237	-0.0155776	-0.0917772	0.0606221	0.65848	9.67698	0.559656
28	family.Desulfovibrionaceae.id.3169	Desulfovibrionaceae	family	0.0581532	20.2836	10	0.0533938	0.176884	1.05484	0.745805	1.49194	0.76276	0.806765	-0.136133	0.299345	0.872726	0.485372	1.56921	0.649275	0.0969533	0.22121	1.10181	0.714188	1.69981	0.661178	0.230866	0.56382	1.25969	0.417195	3.80354	0.682196	-0.0136969	0.0413174	-0.0136969	-0.0946776	0.0672838	0.740264	1.49551	0.99718
8	class.Deltaproteobacteria.id.3087	Deltaproteobacteria	class	0.0673986	18.9584	12	-0.0475565	0.163828	0.953557	0.691666	1.31461	0.771599	0.808554	-0.12346	0.27623	0.883857	0.514345	1.51883	0.654914	-0.0463271	0.210746	0.95473	0.631674	1.443	0.826008	0.30666	0.55937	1.35888	0.453988	4.0674	0.583538	-0.0259619	0.0392006	-0.0259619	-0.102794	0.0508698	0.507789	3.49579	0.982422
25	family.ClostridialesvadinBB60group.id.11286	ClostridialesvadinBB60group	family	0.0874617	19.1352	15	-0.0313267	0.115105	0.969159	0.773423	1.21443	0.785501	0.811303	-0.149584	0.25063	0.861066	0.526866	1.40726	0.550619	-0.0099056	0.157258	0.990143	0.727511	1.34759	0.949775	-0.56304	0.316783	0.569475	0.306076	1.05955	0.0755074	0.0489972	0.0271962	0.0489972	-0.00430634	0.102301	0.0716051	8.71905	0.848616
171	genus.unknowngenus.id.1000000073	unknowngenus	genus	0.0874617	19.1352	15	-0.0313267	0.115105	0.969159	0.773423	1.21443	0.785501	0.811303	-0.149584	0.25063	0.861066	0.526866	1.40726	0.550619	-0.0099056	0.157258	0.990143	0.727511	1.34759	0.949775	-0.56304	0.316783	0.569475	0.306076	1.05955	0.0755074	0.0489972	0.0271962	0.0489972	-0.00430634	0.102301	0.0716051	8.71905	0.848616
119	genus.LachnospiraceaeNC2004group.id.11316	LachnospiraceaeNC2004group	genus	0.0437496	19.3407	8	-0.0342618	0.127307	0.966319	0.752933	1.24018	0.787832	0.811757	0.00196792	0.211796	1.00197	0.661567	1.51752	0.992586	-0.0378059	0.156997	0.9629	0.707857	1.30984	0.809705	0.664163	0.530626	1.94286	0.686709	5.49682	0.210694	-0.079074	0.0583215	-0.079074	-0.193382	0.0352341	0.175154	2.46927	0.929393
208	phylum.Lentisphaerae.id.2238	Lentisphaerae	phylum	0.0573636	19.8397	10	-0.0262524	0.099169	0.974089	0.802021	1.18307	0.791222	0.812412	-0.0562144	0.16862	0.945336	0.679292	1.31558	0.738848	-0.0497797	0.128402	0.951439	0.73975	1.22371	0.698248	-0.448353	0.424669	0.638679	0.277846	1.46812	0.291073	0.0584652	0.0571946	0.0584652	-0.0536341	0.170564	0.306679	5.04483	0.830383
129	genus.Methanobrevibacter.id.123	Methanobrevibacter	genus	0.0275099	19.5374	5	0.0338004	0.131042	1.03438	0.800085	1.33728	0.796457	0.813415	-0.0127082	0.231918	0.987372	0.626718	1.55557	0.956301	0.0396227	0.160559	1.04042	0.759522	1.4252	0.805078	-0.000323203	0.498792	0.999677	0.376086	2.65725	0.999483	0.00464076	0.0654522	0.00464076	-0.123643	0.132925	0.943475	0.93748	0.919123
148	genus.RuminococcaceaeNK4A214group.id.11358	RuminococcaceaeNK4A214group	genus	0.0808388	17.4123	14	0.0379678	0.148214	1.0387	0.776836	1.38883	0.79782	0.813674	0.0859783	0.258199	1.08978	0.656992	1.80767	0.73914	0.0793461	0.196076	1.08258	0.737156	1.58986	0.68572	0.170101	0.451962	1.18542	0.488836	2.87465	0.706648	-0.0106599	0.0344459	-0.0106599	-0.0781726	0.0568527	0.756965	6.39865	0.930434
124	genus.LachnospiraceaeUCG008.id.11328	LachnospiraceaeUCG008	genus	0.0614776	20.2736	10	-0.0291318	0.115096	0.971288	0.775136	1.21708	0.800185	0.814122	0.0930446	0.267061	1.09751	0.650258	1.85239	0.727539	0.0329621	0.148652	1.03351	0.772293	1.38308	0.824516	0.173785	0.556803	1.1898	0.382199	3.70389	0.754956	-0.0220702	0.0592528	-0.0220702	-0.142916	0.0987757	0.709539	6.39646	0.699676
127	genus.Lactococcus.id.1851	Lactococcus	genus	0.0665663	20.3869	11	0.0209193	0.0860592	1.02114	0.862644	1.20876	0.807943	0.815578	0.254359	0.198255	1.28963	0.874403	1.90205	0.199496	0.169273	0.126861	1.18444	0.923699	1.51879	0.182098	0.280026	0.53272	1.32316	0.396503	4.4155	0.611834	-0.0348793	0.0702541	-0.0348793	-0.193805	0.124046	0.63146	14.2547	0.161687
71	genus.Allisonella.id.2174	Allisonella	genus	0.0479312	19.6626	8	0.0208327	0.0883526	1.02105	0.8587	1.2141	0.813595	0.816624	0.199967	0.197321	1.22136	0.82963	1.79806	0.310865	0.105031	0.116905	1.11074	0.883293	1.39677	0.368956	0.806587	0.596509	2.24025	0.682141	7.35729	0.176318	-0.112813	0.0846981	-0.112813	-0.281654	0.0560274	0.182878	5.75627	0.56848
99	genus.Enterorhabdus.id.820	Enterorhabdus	genus	0.0392167	19.8641	6	-0.0312594	0.143756	0.969224	0.731238	1.28466	0.82786	0.819213	-0.19162	0.219364	0.82562	0.537103	1.26912	0.382376	-0.154895	0.198673	0.856505	0.580255	1.26427	0.435598	-0.0644227	0.555994	0.937609	0.200266	4.38972	0.91334	0.00422836	0.066092	0.00422836	-0.179272	0.187729	0.952058	7.83328	0.165666
50	family.unknownfamily.id.1000005471	Verrucomicrobiaceae	family	0.0873585	18.1864	16	-0.0242426	0.114175	0.976049	0.780344	1.22084	0.83185	0.819924	0.0214942	0.201277	1.02173	0.688664	1.51587	0.914956	-0.0498192	0.153909	0.951401	0.703649	1.28639	0.74617	-0.18539	0.336633	0.830781	0.429481	1.60705	0.581828	0.0143149	0.028131	0.0143149	-0.0408209	0.0694507	0.610847	9.60393	0.843887
173	genus.unknowngenus.id.1000005472	unknowngenus	genus	0.0873585	18.1864	16	-0.0242426	0.114175	0.976049	0.780344	1.22084	0.83185	0.819924	0.0214942	0.201277	1.02173	0.688664	1.51587	0.914956	-0.0498192	0.153909	0.951401	0.703649	1.28639	0.74617	-0.18539	0.336633	0.830781	0.429481	1.60705	0.581828	0.0143149	0.028131	0.0143149	-0.0408209	0.0694507	0.610847	9.60393	0.843887
196	order.MollicutesRF9.id.11579	MollicutesRF9	order	0.0873585	18.1864	16	-0.0242426	0.114175	0.976049	0.780344	1.22084	0.83185	0.819924	0.0214942	0.201277	1.02173	0.688664	1.51587	0.914956	-0.0498192	0.153909	0.951401	0.703649	1.28639	0.74617	-0.18539	0.336633	0.830781	0.429481	1.60705	0.581828	0.0143149	0.028131	0.0143149	-0.0408209	0.0694507	0.610847	9.60393	0.843887
109	genus.Haemophilus.id.3698	Haemophilus	genus	0.0618638	19.9907	10	-0.0251356	0.12741	0.975178	0.759683	1.2518	0.843608	0.821987	0.0794978	0.243541	1.08274	0.671774	1.74513	0.744103	0.0328553	0.175117	1.0334	0.733178	1.45656	0.851175	-0.0794698	0.371468	0.923606	0.398302	2.14171	0.832974	0.00543776	0.0349214	0.00543776	-0.0736309	0.0845064	0.877922	7.73677	0.560876
59	genus..Eubacteriumoxidoreducensgroup.id.11339	Eubacteriumoxidoreducensgroup	genus	0.0346004	20.2744	6	0.0257593	0.134048	1.02609	0.789015	1.33441	0.847613	0.822679	0.2148	0.348934	1.23961	0.625567	2.4564	0.538165	0.0981231	0.171535	1.1031	0.788139	1.54392	0.567303	-0.532543	0.498836	0.58711	0.16431	2.09785	0.310179	0.061141	0.0526193	0.061141	-0.0731884	0.19547	0.274962	4.73181	0.449479
139	genus.Phascolarctobacterium.id.2168	Phascolarctobacterium	genus	0.0691858	19.44	12	0.0270668	0.141472	1.02744	0.778635	1.35574	0.848272	0.822792	-0.215372	0.351328	0.806242	0.404962	1.60515	0.539862	-0.115107	0.202752	0.891271	0.599	1.32615	0.570223	0.131472	0.621409	1.14051	0.285614	4.55423	0.836692	-0.00946099	0.0543654	-0.00946099	-0.130595	0.111673	0.865318	13.1408	0.284221
204	phylum.Bacteroidetes.id.905	Bacteroidetes	phylum	0.0743719	19.1899	13	-0.0310126	0.169168	0.969463	0.695882	1.3506	0.854543	0.823864	-0.0946792	0.243549	0.909665	0.56438	1.46619	0.697463	-0.105101	0.22794	0.900233	0.57588	1.40727	0.644732	-0.0899056	0.39771	0.914017	0.419202	1.9929	0.821156	0.00452509	0.0276561	0.00452509	-0.04968	0.0587301	0.870031	5.18526	0.951503
118	genus.LachnospiraceaeFCS020group.id.11314	LachnospiraceaeFCS020group	genus	0.0858833	19.7374	15	0.0227236	0.12715	1.02298	0.79733	1.3125	0.858162	0.824476	0.116109	0.217535	1.12312	0.733263	1.72025	0.593515	0.0659315	0.169417	1.06815	0.766347	1.48882	0.697153	-0.0192845	0.322921	0.9809	0.5209	1.84712	0.95238	0.0035651	0.0251915	0.0035651	-0.0458093	0.0529395	0.887459	7.52757	0.91246
94	genus.Desulfovibrio.id.3173	Desulfovibrio	genus	0.0609347	19.3932	11	-0.0236252	0.132952	0.976652	0.752611	1.26739	0.858961	0.824611	-0.0128973	0.258879	0.987186	0.594348	1.63967	0.960266	-0.0131556	0.169688	0.986931	0.707698	1.37634	0.938203	-0.247929	0.420235	0.780415	0.342469	1.7784	0.555205	0.0208717	0.0370946	0.0208717	-0.0518324	0.0935758	0.573666	3.03685	0.980544
6	class.Clostridia.id.1859	Clostridia	class	0.071376	17.6883	13	0.0308843	0.174809	1.03137	0.732176	1.45281	0.859764	0.824746	-0.123714	0.222128	0.883632	0.571736	1.36568	0.577562	-0.0505316	0.228381	0.950724	0.607654	1.48749	0.82489	-0.287003	0.703772	0.75051	0.188932	2.98131	0.683415	0.0218767	0.0469151	0.0218767	-0.0700751	0.113829	0.640997	6.32358	0.8989
7	class.Coriobacteriia.id.809	Coriobacteriia	class	0.103337	19.3835	19	0.0240888	0.141232	1.02438	0.776684	1.35107	0.864569	0.82555	-0.0797473	0.368894	0.92335	0.448087	1.9027	0.828848	0.0987032	0.201856	1.10374	0.743098	1.63941	0.624857	-0.169291	0.617058	0.844263	0.229657	3.10368	0.78712	0.0129556	0.0400291	0.0129556	-0.0714984	0.0974095	0.750148	20.3817	0.311746
26	family.Coriobacteriaceae.id.811	Coriobacteriaceae	family	0.103337	19.3835	19	0.0240888	0.141232	1.02438	0.776684	1.35107	0.864569	0.82555	-0.0797473	0.368894	0.92335	0.448087	1.9027	0.828848	0.0987032	0.201856	1.10374	0.743098	1.63941	0.624857	-0.169291	0.617058	0.844263	0.229657	3.10368	0.78712	0.0129556	0.0400291	0.0129556	-0.0714984	0.0974095	0.750148	20.3817	0.311746
189	order.Coriobacteriales.id.810	Coriobacteriales	order	0.103337	19.3835	19	0.0240888	0.141232	1.02438	0.776684	1.35107	0.864569	0.82555	-0.0797473	0.368894	0.92335	0.448087	1.9027	0.828848	0.0987032	0.201856	1.10374	0.743098	1.63941	0.624857	-0.169291	0.617058	0.844263	0.229657	3.10368	0.78712	0.0129556	0.0400291	0.0129556	-0.0714984	0.0974095	0.750148	20.3817	0.311746
206	phylum.Euryarchaeota.id.55	Euryarchaeota	phylum	0.0676327	19.9303	12	-0.0144652	0.0849435	0.985639	0.834476	1.16418	0.864781	0.825585	-0.1032	0.177244	0.901946	0.637251	1.27659	0.560397	-0.0929561	0.116611	0.911233	0.725054	1.14522	0.425366	-0.549912	0.36229	0.577001	0.283658	1.1737	0.129045	0.0794552	0.0522618	0.0794552	-0.0229759	0.181886	0.128428	9.42126	0.583069
132	genus.Oscillibacter.id.2063	Oscillibacter	genus	0.0752225	20.2602	13	-0.0198125	0.117178	0.980382	0.779207	1.2335	0.865734	0.825744	-0.000702247	0.276975	0.999298	0.580675	1.71972	0.997977	-0.0359392	0.149881	0.964699	0.719139	1.29411	0.810497	0.0764898	0.447668	1.07949	0.448914	2.59582	0.864332	-0.00903656	0.0405425	-0.00903656	-0.0884984	0.0704253	0.82362	3.75719	0.98743
207	phylum.Firmicutes.id.1672	Firmicutes	phylum	0.0893439	19.5865	16	-0.0243526	0.147371	0.975942	0.731107	1.30277	0.86875	0.826244	-0.167526	0.285388	0.845755	0.483417	1.47968	0.557196	-0.104957	0.206777	0.900363	0.600355	1.35029	0.611744	0.0737751	0.380972	1.07656	0.482254	2.40328	0.846631	-0.00732261	0.0262162	-0.00732261	-0.0625843	0.0479391	0.780416	13.6009	0.555986
117	genus.Lachnospira.id.2004	Lachnospira	genus	0.0276978	20.0883	5	-0.0437532	0.271311	0.95719	0.562417	1.62906	0.871884	0.82676	-0.00295151	0.41809	0.997053	0.439379	2.26254	0.994367	-0.0297775	0.323033	0.970661	0.51535	1.82824	0.926554	-0.227686	1.49322	0.796374	0.042666	14.8645	0.878809	0.0114837	0.0916767	0.0114837	-0.168199	0.191167	0.900315	0.174825	0.996395
101	genus.ErysipelotrichaceaeUCG003.id.11384	ErysipelotrichaceaeUCG003	genus	0.100677	14.5816	18	-0.017831	0.12177	0.982327	0.773758	1.24712	0.883581	0.82866	-0.294369	0.340131	0.745002	0.382505	1.45103	0.386788	-0.112727	0.177911	0.893394	0.630384	1.26614	0.526331	0.293576	0.351762	1.34121	0.636274	2.82717	0.416238	-0.0291008	0.0307768	-0.0291008	-0.0943447	0.0361431	0.358443	17.3987	0.427688
83	genus.Butyrivibrio.id.1993	Butyrivibrio	genus	0.0802281	19.9502	14	0.00990599	0.0718721	1.00996	0.877252	1.16273	0.890376	0.829745	-0.128353	0.175967	0.879543	0.62298	1.24177	0.465746	-0.0526665	0.0996259	0.948696	0.780415	1.15326	0.597053	1.05555	0.347737	2.87356	1.45354	5.68085	0.00240146	-0.146691	0.0477298	-0.146691	-0.24024	-0.0531423	0.00211661	14.2274	0.358024
85	genus.Catenibacterium.id.2153	Catenibacterium	genus	0.0280913	20.6408	5	-0.0150214	0.123652	0.985091	0.773079	1.25525	0.90331	0.831773	-0.154469	0.162992	0.85687	0.622552	1.17938	0.343276	-0.0165023	0.152848	0.983633	0.729002	1.3272	0.914023	-0.87522	1.24646	0.41677	0.0326745	5.31599	0.482576	0.113481	0.163626	0.113481	-0.220732	0.447694	0.487974	1.71677	0.78767
61	genus..Eubacteriumruminantiumgroup.id.11340	Eubacteriumruminantiumgroup	genus	0.10246	19.1553	18	0.00997454	0.089404	1.01002	0.847678	1.20346	0.911167	0.832981	-0.033554	0.258921	0.967003	0.582148	1.60628	0.89689	-0.00420458	0.125692	0.995804	0.778368	1.27398	0.973315	0.113981	0.296442	1.12073	0.61964	2.02704	0.700611	-0.010666	0.028985	-0.010666	-0.0686079	0.0472759	0.712886	14.3628	0.641273
53	genus..Eubacteriumbrachygroup.id.11296	Eubacteriumbrachygroup	genus	0.0547332	19.8343	10	0.0100442	0.0916159	1.01009	0.84407	1.20878	0.9127	0.833215	0.124799	0.156981	1.13292	0.83287	1.54107	0.426616	0.0521794	0.115924	1.05356	0.839434	1.32232	0.652626	-0.0466482	0.359286	0.954423	0.471972	1.93004	0.896696	0.00740931	0.045404	0.00740931	-0.0815808	0.0963994	0.870372	2.75722	0.973148
65	genus..Ruminococcusgnavusgroup.id.14376	Ruminococcusgnavusgroup	genus	0.0695303	19.2868	12	0.0103969	0.105556	1.01045	0.821611	1.2427	0.921538	0.83455	-0.0444296	0.185379	0.956543	0.665135	1.37562	0.810587	-0.0242554	0.140683	0.976036	0.740826	1.28593	0.863114	-0.228514	0.489749	0.795715	0.304707	2.07794	0.640791	0.0264706	0.0529875	0.0264706	-0.077383	0.130324	0.617383	7.57465	0.750823
48	family.Victivallaceae.id.2255	unknownfamily	family	0.083705	19.3026	14	-0.00681838	0.072525	0.993205	0.861599	1.14491	0.925098	0.835082	0.0699354	0.177957	1.07244	0.756651	1.52002	0.694326	0.0362799	0.0973193	1.03695	0.856876	1.25486	0.709303	-0.420804	0.353839	0.656519	0.32814	1.31352	0.23434	0.0606877	0.0507692	0.0606877	-0.0388182	0.160194	0.231945	10.5832	0.645693
112	genus.Howardella.id.2000	Howardella	genus	0.0581969	19.1616	10	0.00760044	0.0870576	1.00763	0.849566	1.1951	0.93043	0.835872	-0.0630691	0.157179	0.938879	0.689951	1.27762	0.688232	-0.0326592	0.108393	0.967868	0.782622	1.19696	0.763184	0.0849728	0.358991	1.08869	0.538679	2.20027	0.81289	-0.0119562	0.0538182	-0.0119562	-0.117438	0.0935256	0.82419	1.56923	0.9966
166	genus.Terrisporobacter.id.11348	Terrisporobacter	genus	0.0335597	19.7104	6	-0.0107873	0.151035	0.989271	0.735791	1.33007	0.943061	0.837713	0.20558	0.31977	1.22824	0.656287	2.29864	0.520288	0.0833173	0.194735	1.08689	0.742037	1.592	0.66876	0.017517	0.525351	1.01767	0.236669	4.37596	0.974998	-0.00291139	0.0510645	-0.00291139	-0.144689	0.138866	0.957268	5.18355	0.393893
33	family.Lachnospiraceae.id.1987	Lachnospiraceae	family	0.0942264	16.9039	17	0.00977896	0.147344	1.00983	0.756533	1.34793	0.947085	0.838291	0.314972	0.324783	1.37022	0.724994	2.58968	0.33215	0.127972	0.196449	1.13652	0.773321	1.6703	0.514772	0.331136	0.415789	1.39255	0.61644	3.14579	0.425797	-0.0216227	0.0261611	-0.0216227	-0.0728974	0.029652	0.408508	8.17111	0.943608
10	class.Gammaproteobacteria.id.3303	Gammaproteobacteria	class	0.045532	19.6719	8	0.0101617	0.211378	1.01021	0.667557	1.52876	0.961657	0.84035	0.0280066	0.413584	1.0284	0.457214	2.31317	0.946011	0.0212013	0.268066	1.02143	0.603989	1.72737	0.936961	0.15965	0.707097	1.1731	0.293395	4.69048	0.821371	-0.0115105	0.0519563	-0.0115105	-0.113343	0.0903219	0.824671	2.28147	0.942635
60	genus..Eubacteriumrectalegroup.id.14374	Eubacteriumrectalegroup	genus	0.0669063	19.1457	12	-0.00667317	0.165495	0.993349	0.718178	1.37395	0.967836	0.841208	0.0935971	0.391002	1.09812	0.510302	2.36303	0.810813	0.0415269	0.223302	1.0424	0.672915	1.61477	0.85247	1.12949	0.588023	3.09407	0.977245	9.79615	0.0547544	-0.0767732	0.0381281	-0.0767732	-0.151503	-0.00204354	0.0440557	8.4223	0.675049
162	genus.Slackia.id.825	Slackia	genus	0.0460408	19.771	8	0.00466711	0.129097	1.00468	0.780081	1.29394	0.971161	0.841665	-0.0468841	0.25215	0.954198	0.582115	1.56411	0.852494	-0.0250348	0.161904	0.975276	0.710093	1.33949	0.877115	-0.381139	0.54084	0.683083	0.236652	1.97168	0.480986	0.0431324	0.058717	0.0431324	-0.0719509	0.158216	0.462595	3.15195	0.870599
176	genus.unknowngenus.id.1868	unknowngenus	genus	0.0712431	19.6247	12	-0.00109784	0.126579	0.998903	0.779434	1.28017	0.99308	0.844617	0.0214021	0.233029	1.02163	0.647053	1.61306	0.926823	0.00465921	0.166009	1.00467	0.725632	1.39101	0.97761	-0.0852346	0.361951	0.918297	0.451741	1.86671	0.813831	0.00847753	0.034167	0.00847753	-0.0584886	0.0754437	0.804041	5.25303	0.918296
145	genus.Ruminiclostridium5.id.11355	Ruminiclostridium5	desulfovibrionales	0.0802675	18.5162	14	0.00133184	0.159396	1.00133	0.732657	1.36854	0.993333	0.844651	-0.0278877	0.360946	0.972498	0.479348	1.973	0.938415	-0.0248097	0.222351	0.975496	0.630899	1.50831	0.911157	0.454371	0.761517	1.57518	0.299742	8.27777	0.561819	-0.0280876	0.0460499	-0.0280876	-0.128422	0.0722464	0.553277	13.7394	0.392451
143	genus.Romboutsia.id.11347	Romboutsia	genus	0.0842681	19.7744	15	-0.000200404	0.13102	0.9998	0.773372	1.29252	0.99878	0.845367	-0.435207	0.326521	0.647131	0.341237	1.22723	0.182578	0.0294834	0.189341	1.02992	0.71062	1.4927	0.876257	0.145709	0.399201	1.15686	0.488355	2.74047	0.72098	-0.0132427	0.0337329	-0.0132427	-0.0861182	0.0596328	0.700995	16.2615	0.297665
