# Supplementary material for: The causal role of intestinal microbiome in development of pre-eclampsia
Source: Funct Integr Genomics. 2023 Apr 17;23(2):127. doi: 10.1007/s10142-023-01054-8 (PMC10110674; doi:10.1007/s10142-023-01054-8)
Supplement: Supplementary file 6 — Supplementary file6 (XLSX 13 KB) [file 10142_2023_1054_MOESM6_ESM.xlsx]

## Sheet: Sheet1
Exposure	Outcomes	BETA	SE	Low	Up	OR	P
Preeclampsia	genus.Streptococcus.id.1853	-0.0164778	0.0747911	-0.163068	0.130113	0.983657	0.825624
Preeclampsia	genus.Olsenella.id.822	-0.0269788	0.159961	-0.340502	0.286544	0.973382	0.866065
Preeclampsia	family.Enterobacteriaceae.id.3469	-0.0614647	0.0815742	-0.22135	0.0984208	0.940386	0.45116
Preeclampsia	order.Enterobacteriales.id.3468	-0.0614647	0.0815742	-0.22135	0.0984208	0.940386	0.45116
Preeclampsia	class.Verrucomicrobiae.id.4029	-0.17147	0.0878024	-0.343563	0.000622624	0.842425	0.0508304
Preeclampsia	order.Verrucomicrobiales.id.4030	-0.17147	0.0878024	-0.343563	0.000622624	0.842425	0.0508304
Preeclampsia	genus.Akkermansia.id.4037	-0.172964	0.0878063	-0.345065	-0.000863994	0.841168	0.0488567
Preeclampsia	family.Verrucomicrobiaceae.id.4036	-0.171528	0.0878023	-0.343621	0.000564219	0.842376	0.0507516
Preeclampsia	family.Actinomycetaceae.id.421	-0.0334325	0.11247	-0.253873	0.187008	0.96712	0.76627
Preeclampsia	order.Actinomycetales.id.420	-0.031468	0.112464	-0.251898	0.188962	0.969022	0.779628
Preeclampsia	family.Clostridiaceae1.id.1869	0.0810542	0.0800094	-0.0757642	0.237873	1.08443	0.311032
Preeclampsia	genus.Bilophila.id.3170	0.133483	0.0835411	-0.0302573	0.297224	1.1428	0.110084
Preeclampsia	genus.Prevotella9.id.11183	0.0260814	0.0921762	-0.154584	0.206747	1.02642	0.777214
Preeclampsia	genus.Flavonifractor.id.2059	0.0285414	0.0919411	-0.151663	0.208746	1.02895	0.756233
Preeclampsia	genus.unknowngenus.id.959	-0.0413348	0.136671	-0.309211	0.226541	0.959508	0.762317
Preeclampsia	genus.RuminococcaceaeUCG013.id.11370	-0.091978	0.073906	-0.236834	0.0528777	0.912125	0.213306
Preeclampsia	genus..Eubacteriumfissicatenagroup.id.14373	0.0305847	0.15802	-0.279134	0.340304	1.03106	0.846529
Preeclampsia	genus.Butyricimonas.id.945	-0.0221916	0.0925928	-0.203674	0.15929	0.978053	0.810587
Preeclampsia	family.Streptococcaceae.id.1850	-0.0389239	0.0741909	-0.184338	0.10649	0.961824	0.59983
Preeclampsia	genus..Ruminococcustorquesgroup.id.14377	-0.0225751	0.0713382	-0.162398	0.117248	0.977678	0.75166
Preeclampsia	genus.RuminococcaceaeUCG009.id.11366	0.0520601	0.110692	-0.164897	0.269017	1.05344	0.638132
Preeclampsia	genus.Eggerthella.id.819	0.0288328	0.136953	-0.239596	0.297261	1.02925	0.833254
Preeclampsia	order.Burkholderiales.id.2874	-0.0050068	0.0724402	-0.14699	0.136976	0.995006	0.944897
